# Supplementary material for: R/G Value—A Numeric Index of Individual Periodontal Health and Oral Microbiome Dynamics
Source: Front Cell Infect Microbiol. 2021 Mar 10;11:602643. doi: 10.3389/fcimb.2021.602643 (PMC7988090; doi:10.3389/fcimb.2021.602643)
Supplement: Supplementary file 5 [file Table_4.xlsx]

## Sheet: List1
HOMD 14.51				Database of extracted 16S rDNA from already sequenced genomes
HOT	Name of HOT	Strain/Clone	GenBank accession number	Name of closest taxon with sequenced genome	GenBank accession number of the closest taxon with sequenced genome	16S Copy Number per genome
HOT001	Bartonella schoenbuchensis	Strain_A28SC	GQ422708	Bartonella henselae str. Houston1	NC_005956.1	2
HOT002	Caulobacter sp.	Strain_TWE165	DQ493433	Caulobacter segnis ATCC 21756	NC_014100.1	2
HOT003	Sphingomonas echinoides	Clone_nby481c06c1	HM830566	Erythrobacter litoralis HTCC2594	NC_007722.1	1
HOT004	Sphingomonas sp.	Clone_nby660h11c1	HM839487	Sphingobium sp. SYK6	NC_015976.1	2
HOT006	Sphingomonas sp.	Clone_FI012	AY349411	Novosphingobium sp. PP1Y	NC_015580.1	3
HOT007	Porphyrobacter tepidarius	Strain_4b	AJ223452	Erythrobacter litoralis HTCC2594	NC_007722.1	1
HOT008	Mogibacterium vescum	Strain_ATCC 700697	AB021702	Alkaliphilus oremlandii OhILAs	NC_009922.1	8
HOT011	Eikenella sp.	Strain_UB-204	L06165	Neisseria meningitidis alpha710	NC_017505.1	4
HOT012	Kingella sp.	Clone_069088_248	JQ452485	Neisseria meningitidis G2136	NC_017513.1	4
HOT012	Kingella sp.	Clone_070038_218	JQ462982	Neisseria meningitidis G2136	NC_017513.1	4
HOT012	Kingella sp.	Clone_DE012	AF366267	Neisseria meningitidis FAM18	NC_008767.1	4
HOT013	Neisseria bacilliformis	Strain_S4	KM225756	Neisseria meningitidis M04240196	NC_017515.1	4
HOT013	Neisseria bacilliformis	Clone_P4D1-729	EF509613	Neisseria meningitidis M04240196	NC_017515.1	4
HOT013	Neisseria bacilliformis	Clone_AK105	AY005029	Neisseria meningitidis M04240196	NC_017515.1	4
HOT014	Neisseria oralis	Clone_AP085	AY005023	Neisseria meningitidis alpha710	NC_017505.1	4
HOT014	Neisseria oralis	Strain_F0314	tbd	Neisseria meningitidis alpha710	NC_017505.1	4
HOT018	Neisseria sp.	Clone_069082_036	JQ450511	Neisseria meningitidis alpha710	NC_017505.1	4
HOT020	Neisseria sp.	Clone_069085_216	JQ451395	Neisseria meningitidis alpha710	NC_017505.1	4
HOT020	Neisseria sp.	Strain_B33KA	AY005028	Neisseria meningitidis M04240196	NC_017515.1	4
HOT021	Streptococcus vestibularis	Strain_ATCC 49124	AY188353	Streptococcus salivarius JIM8777	NC_017595.1	6
HOT022	Lautropia mirabilis	Strain_Fredericksen	X73223	Burkholderia rhizoxinica HKI 454	NC_014722.1	3
HOT022	Lautropia mirabilis	Clone_AP009	AY005030	Burkholderia phymatum STM815	NC_010622.1	6
HOT023	Delftia acidovorans	Strain_MBIC 1305	AB020186	Delftia sp. Cs14	NC_015563.1	5
HOT023	Delftia acidovorans	Strain_158	AJ002803	Delftia sp. Cs14	NC_015563.1	5
HOT024	Schlegelella thermodepolymerans	Strain_DhA-71	AF125876	Rubrivivax gelatinosus IL144	NC_017075.1	3
HOT025	Leptothrix sp.	Clone_AV011a	AF385528	Methylibium petroleiphilum PM1	NC_008825.1	1
HOT026	Schlegelella aquatica	Clone_CA004	AF385538	Methylibium petroleiphilum PM1	NC_008825.1	1
HOT027	Cupriavidus gilardii	Strain_C37KA	AY005039	Cupriavidus metallidurans CH34	NC_007973.1	2
HOT028	Rhodocyclus sp.	Strain_A08KA	AY005031	Dechlorosoma suillum PS	NC_016616.1	2
HOT029	Treponema vincentii	Strain_ATCC 35580	AF033309	Treponema denticola ATCC 35405	NC_002967.9	2
HOT032	Pseudomonas sp.	Clone_AZ002	AF385547	Pseudomonas mendocina NK01	NC_015410.1	4
HOT035	Haemophilus paraphrohaemolyticus	Clone_ELU0153-000341	HQ803523	Bibersteinia trehalosi USDAARSUSMARC192	NC_020515.1	6
HOT035	Haemophilus paraphrohaemolyticus	Clone_NCTC 10670	NR_118142	Actinobacillus pleuropneumoniae serovar 3 str. JL03	NC_010278.1	6
HOT036	Haemophilus sp.	Clone_ELU0098-000114	HQ783900	Haemophilus influenzae KR494	NC_022356.1	6
HOT036	Haemophilus sp.	Clone_16slp93-3e06.p1k	GQ158981	Haemophilus influenzae KR494	NC_022356.1	6
HOT037	Stenotrophomonas nitritireducens	Clone_AY088	AF385546	Stenotrophomonas maltophilia K279a	NC_010943.1	4
HOT038	Olsenella uli	Strain_ATCC 49627	AF292373	Olsenella uli DSM 7084	NC_014363.1	1
HOT039	Bdellovibrio sp.	Clone_CA006	AF385539	Bdellovibrio bacteriovorus str. Tiberius	NC_019567.1	2
HOT040	Desulfovibrio sp.	Clone_BB161	AY005035	Desulfovibrio desulfuricans subsp. desulfuricans str. ATCC 27774	NC_011883.1	2.6
HOT041	Desulfobulbus sp.	Clone_R004	AY005037	Desulfobulbus propionicus DSM 2032	NC_014972.1	2
HOT042	Mogibacterium timidum	Strain_W9173	tbd	Clostridium botulinum E3 str. Alaska E43	NC_010723.1	9.3
HOT044	Campylobacter sp.	Clone_BB120	AY005038	Campylobacter concisus 13826	NC_009802.1	3
HOT045	Bacillus clausii	Strain_O-4	AB043853	Bacillus clausii KSMK16	NC_006582.1	7
HOT045	Bacillus clausii	Strain_SIN84	AJ297498	Bacillus clausii KSMK16	NC_006582.1	7
HOT046	Gemella morbillorum	Strain_933-88	Y13366	Bacillus megaterium QM B1551	NC_014019.1	10.7
HOT046	Gemella morbillorum	Strain_ATCC 27824	L14327	Macrococcus caseolyticus JCSC5402	NC_011999.1	4
HOT048	Paenibacillus sp.	Clone_CA007	AF385540	Paenibacillus polymyxa SC2	NC_014622.1	13.3
HOT051	Lactobacillus vaginalis	Strain_DoxG3	GQ422709	Lactobacillus reuteri I5007	NC_021494.1	6
HOT052	Lactobacillus sp.	Strain_DoxG2	GQ422710	Lactobacillus reuteri TD1	NC_021872.1	6
HOT056	Streptococcus sp.	Clone_AY020	AF385545	Streptococcus sanguinis SK36	NC_009009.1	4
HOT057	Streptococcus sp.	Clone_BE024	AF385550	Streptococcus parasanguinis ATCC 15912	NC_015678.1	4
HOT058	Streptococcus sp.	Clone_C3MLM097	AY278632	Streptococcus mitis B6	NC_013853.1	4
HOT058	Streptococcus sp.	Clone_BM035	AY005043	Streptococcus mitis B6	NC_013853.1	4
HOT058	Streptococcus sp.	Clone_BW009	AY005042	Streptococcus mitis B6	NC_013853.1	4
HOT061	Streptococcus sp.	Clone_DN025	AF432131	Streptococcus oralis Uo5	NC_015291.1	4
HOT064	Streptococcus sp.	Clone_C5MLM037	AY278609	Streptococcus oralis Uo5	NC_015291.1	4
HOT066	Streptococcus sp.	Clone_MCE7_144	AF481230	Streptococcus sp. IG2	NC_022584.1	2
HOT066	Streptococcus sp.	Clone_FN051	AF432135	Streptococcus sp. IG2	NC_022584.1	2
HOT070	Streptococcus sp.	Strain_Hans 12F	GQ422711	Streptococcus oralis Uo5	NC_015291.1	4
HOT070	Streptococcus sp.	Strain_Hans 7A	AY005040	Streptococcus oralis Uo5	NC_015291.1	4
HOT071	Streptococcus tigurinus	Clone_P4PA_13	AY207062	Streptococcus mitis B6	NC_013853.1	4
HOT071	Streptococcus tigurinus	Strain_AZ_3a	NR_118234	Streptococcus mitis B6	NC_013853.1	4
HOT071	Streptococcus tigurinus	Clone_C3ALM006	AY278631	Streptococcus mitis B6	NC_013853.1	4
HOT073	Streptococcus australis	Strain_ATCC 700641	AF184974	Streptococcus sp. IP16	NC_022582.1	2
HOT073	Streptococcus australis	Strain_T1-E5	AF385525	Streptococcus sp. IP16	NC_022582.1	2
HOT074	Streptococcus sp.	Strain_T4-E3	AF385526	Streptococcus sp. IG2	NC_022584.1	2
HOT075	Ruminococcaceae [G-1] sp.	Clone_F058	AF287779	Clostridium sp. BNL1100	NC_016791.1	6.7
HOT076	Staphylococcus warneri	Strain_ATCC 27836	L37603	Staphylococcus warneri SG1	NC_020164.1	5
HOT078	Oribacterium sp.	Clone_AO068	AF287771	Ruminococcus torques L214	NC_021015.1	1
HOT078	Oribacterium sp.	Strain_F0262	tbd	Ruminococcus torques L214	NC_021015.1	1
HOT078	Oribacterium sp.	Strain_F0263a	tbd	Ruminococcus torques L214	NC_021015.1	1
HOT078	Oribacterium sp.	Strain_F0263b	tbd	Ruminococcus torques L214	NC_021015.1	1
HOT080	Butyrivibrio sp.	Clone_BB124	AF287772	Butyrivibrio proteoclasticus B316	NC_014387.1	6
HOT081	Peptostreptococcaceae [XI][G-7] sp.	Clone_BB142	AF287764	Filifactor alocis ATCC 35896	NC_016630.1	4
HOT081	Peptostreptococcaceae [XI][G-7] sp.	Strain_W5028	tbd	Filifactor alocis ATCC 35896	NC_016630.1	4
HOT082	Lachnoanaerobaculum orale	Clone_BE088	AF385552	Clostridium saccharolyticum WM1	NC_014376.1	6
HOT082	Lachnoanaerobaculum orale	Strain_F0431	tbd	Clostridium saccharolyticum WM1	NC_014376.1	6
HOT083	Lachnoanaerobaculum sp.	Clone_BR088	AF385557	Clostridium saccharolyticum WM1	NC_014376.1	6
HOT083	Lachnoanaerobaculum sp.	Clone_BS091	AF385562	Ruminococcus torques L214	NC_021015.1	1
HOT085	Ruminococcaceae [G-2] sp.	Clone_BU014	AF385563	Roseburia hominis A2183	NC_015977.1	4
HOT086	Lachnospiraceae [G-7] sp.	Clone_BU061	AF385567	Eubacterium eligens ATCC 27750	NC_012778.1	5
HOT088	Lachnospiraceae [G-2] sp.	Clone_CH017	AF287775	Clostridium saccharolyticum WM1	NC_014376.1	6
HOT089	Lachnoanaerobaculum sp.	Clone_CK004	AF287776	Ruminococcus torques L214	NC_021015.1	1
HOT090	Butyrivibrio sp.	Clone_CK030	AF287773	Butyrivibrio proteoclasticus B316	NC_014387.1	6
HOT091	Peptostreptococcaceae [XI][G-2] sp.	Clone_CK047	AF287762	Alkaliphilus oremlandii OhILAs	NC_009922.1	8
HOT092	Neisseria weaveri	Strain_CDC 8142	L10738	Neisseria meningitidis Z2491	NC_003116.1	4
HOT093	Clostridiales [F-1][G-1] sp.	Clone_MCE7_107	AF481213	Clostridium botulinum A str. ATCC 3502	NC_009495.1	9.3
HOT094	Lachnospiraceae [G-10] sp.	Clone_DA074	AF287768	Roseburia intestinalis XB6B4	NC_021012.1	1
HOT095	Shuttleworthia satelles	Strain_D143K-13	AF399956	Eubacterium eligens ATCC 27750	NC_012778.1	5
HOT096	Lachnospiraceae [G-2] sp.	Clone_DO008	AF385508	Clostridium saccharolyticum WM1	NC_014376.1	6
HOT097	Stomatobaculum sp.	Clone_DO016	AF385510	Ruminococcus torques L214	NC_021015.1	1
HOT100	Lachnospiraceae [G-3] sp.	Clone_EI074	AF385573	Clostridium saccharolyticum WM1	NC_014376.1	6
HOT102	Oribacterium sp.	Clone_MCE7_60	AF481218	Roseburia hominis A2183	NC_015977.1	4
HOT102	Oribacterium sp.	Clone_FB046	GQ422713	Roseburia hominis A2183	NC_015977.1	4
HOT103	Peptostreptococcaceae [XI][G-4] sp.	Clone_PUS9.170	AJ012604	Alkaliphilus oremlandii OhILAs	NC_009922.1	8
HOT105	Peptostreptococcaceae [XI][G-1] [Eubacterium] infirmum	Strain_W1471	U13039	Alkaliphilus oremlandii OhILAs	NC_009922.1	8
HOT106	Peptostreptococcaceae [XI][G-7] [Eubacterium] yurii subsp. schtitka	Strain_A03MT	AF287765	Filifactor alocis ATCC 35896	NC_016630.1	4
HOT107	Lachnoanaerobaculum umeaense	Strain_F0167	tbd	Clostridium saccharolyticum WM1	NC_014376.1	6
HOT108	Oribacterium asaccharolyticum	Strain_ACB7	NR_125571	Roseburia hominis A2183	NC_015977.1	4
HOT108	Oribacterium asaccharolyticum	Strain_F0425	tbd	Roseburia hominis A2183	NC_015977.1	4
HOT110	Parvimonas sp.	Strain_MDA2346-2	AY286545	Finegoldia magna ATCC 29328	NC_010376.1	4
HOT110	Parvimonas sp.	Clone_HE064	GQ422714	Finegoldia magna ATCC 29328	NC_010376.1	4
HOT111	Parvimonas micra	Strain_ATCC 33270	AY323523	Finegoldia magna ATCC 29328	NC_010376.1	4
HOT111	Parvimonas micra	Clone_BS044	AF385559	Finegoldia magna ATCC 29328	NC_010376.1	4
HOT111	Parvimonas micra	Clone_FG014	AF385543	Finegoldia magna ATCC 29328	NC_010376.1	4
HOT112	Peptostreptococcus stomatis	Strain_A21H2	GQ422715	Clostridium difficile CF5	NC_017173.1	10.1
HOT112	Peptostreptococcus stomatis	Clone_CK035	AF287763	Clostridium difficile M120	NC_017174.1	10.1
HOT113	Peptoniphilaceae [G-1] sp.	Clone_DA014	AF287766	Finegoldia magna ATCC 29328	NC_010376.1	4
HOT113	Peptoniphilaceae [G-1] sp.	Strain_W5053	tbd	Finegoldia magna ATCC 29328	NC_010376.1	4
HOT118	Dialister invisus	Clone_BS095	AF287787	Megasphaera elsdenii DSM 20460	NC_015873.1	7
HOT118	Dialister invisus	Strain_GBA27	AF287788	Megasphaera elsdenii DSM 20460	NC_015873.1	7
HOT119	Dialister sp.	Clone_BS016	AF287786	Megasphaera elsdenii DSM 20460	NC_015873.1	7
HOT121	Anaeroglobus geminatus	Clone_BB166	AF287783	Megasphaera elsdenii DSM 20460	NC_015873.1	7
HOT122	Megasphaera micronuciformis	Clone_16sps19-3e12.p1k	FM996527	Megasphaera elsdenii DSM 20460	NC_015873.1	7
HOT122	Megasphaera micronuciformis	Clone_BU057	AF385566	Megasphaera elsdenii DSM 20460	NC_015873.1	7
HOT123	Megasphaera sp.	Clone_ELU0026-000128	HQ749043	Megasphaera elsdenii DSM 20460	NC_015873.1	7
HOT123	Megasphaera sp.	Clone_ELU0026-000399	HQ749314	Megasphaera elsdenii DSM 20460	NC_015873.1	7
HOT124	Selenomonas artemidis	Clone_AA024	AF287797	Selenomonas ruminantium subsp. lactilytica TAM6421	NC_017068.1	7
HOT124	Selenomonas artemidis	Strain_F0399	HM596274	Selenomonas ruminantium subsp. lactilytica TAM6421	NC_017068.1	7
HOT124	Selenomonas artemidis	Strain_ATCC 43528	GQ422716	Selenomonas sputigena ATCC 35185	NC_015437.1	4
HOT125	Selenomonas flueggei	Clone_ELU0080-000358	HQ776593	Selenomonas ruminantium subsp. lactilytica TAM6421	NC_017068.1	7
HOT125	Selenomonas flueggei	Clone_AH132	AF287804	Selenomonas ruminantium subsp. lactilytica TAM6421	NC_017068.1	7
HOT126	Selenomonas sp.	Clone_AJ036	AF287800	Selenomonas ruminantium subsp. lactilytica TAM6421	NC_017068.1	7
HOT126	Selenomonas sp.	Clone_EY047	AF385576	Selenomonas ruminantium subsp. lactilytica TAM6421	NC_017068.1	7
HOT129	Veillonellaceae [G-1] sp.	Strain_FNA3	GQ422718	Selenomonas sputigena ATCC 35185	NC_015437.1	4
HOT130	Selenomonas noxia	Clone_CI002	AF287798	Selenomonas sputigena ATCC 35185	NC_015437.1	4
HOT130	Selenomonas noxia	Strain_ATCC 43541	AF287799	Selenomonas sputigena ATCC 35185	NC_015437.1	4
HOT131	Mitsuokella sp.	Clone_C5AKM062	AY278627	Selenomonas ruminantium subsp. lactilytica TAM6421	NC_017068.1	7
HOT131	Mitsuokella sp.	Clone_CS002	AF287795	Selenomonas ruminantium subsp. lactilytica TAM6421	NC_017068.1	7
HOT132	Veillonellaceae [G-1] sp.	Clone_CS015	AF287791	Selenomonas sputigena ATCC 35185	NC_015437.1	4
HOT133	Selenomonas sp.	Clone_CS024	AF287796	Selenomonas ruminantium subsp. lactilytica TAM6421	NC_017068.1	7
HOT134	Selenomonas sp.	Clone_DD020	AF287794	Selenomonas sputigena ATCC 35185	NC_015437.1	4
HOT135	Veillonellaceae [G-1] sp.	Clone_ncd1699h10c1	JF140932	Selenomonas sputigena ATCC 35185	NC_015437.1	4
HOT135	Veillonellaceae [G-1] sp.	Clone_DM071	AF287790	Selenomonas sputigena ATCC 35185	NC_015437.1	4
HOT136	Selenomonas sp.	Clone_ncd2234b08c1	JF193497	Selenomonas ruminantium subsp. lactilytica TAM6421	NC_017068.1	7
HOT136	Selenomonas sp.	Clone_DO042	AF385514	Selenomonas ruminantium subsp. lactilytica TAM6421	NC_017068.1	7
HOT137	Selenomonas sp.	Clone_DS051	AF366273	Selenomonas sputigena ATCC 35185	NC_015437.1	4
HOT138	Selenomonas sp.	Clone_DS071	AF366274	Selenomonas sputigena ATCC 35185	NC_015437.1	4
HOT139	Selenomonas dianae	Clone_Z048	GQ422719	Selenomonas ruminantium subsp. lactilytica TAM6421	NC_017068.1	7
HOT139	Selenomonas dianae	Clone_DY027	AF385492	Selenomonas sputigena ATCC 35185	NC_015437.1	4
HOT139	Selenomonas dianae	Strain_ATCC 43527	AF287801	Selenomonas ruminantium subsp. lactilytica TAM6421	NC_017068.1	7
HOT145	Veillonellaceae [G-1] sp.	Clone_EW079	AF385502	Selenomonas sputigena ATCC 35185	NC_015437.1	4
HOT146	Selenomonas sp.	Clone_EW084	AF385503	Selenomonas ruminantium subsp. lactilytica TAM6421	NC_017068.1	7
HOT148	Veillonellaceae [G-1] sp.	Clone_EZ011	AF385578	Selenomonas sputigena ATCC 35185	NC_015437.1	4
HOT149	Selenomonas sp.	Clone_070007_022	JQ457169	Selenomonas ruminantium subsp. lactilytica TAM6421	NC_017068.1	7
HOT149	Selenomonas sp.	Clone_FT050	AY349403	Selenomonas ruminantium subsp. lactilytica TAM6421	NC_017068.1	7
HOT150	Veillonellaceae [G-1] sp.	Clone_P2PA_80	AY207052	Selenomonas sputigena ATCC 35185	NC_015437.1	4
HOT150	Veillonellaceae [G-1] sp.	Clone_K024	GQ422721	Selenomonas sputigena ATCC 35185	NC_015437.1	4
HOT151	Selenomonas sputigena	Clone_K168	GQ422722	Selenomonas sputigena ATCC 35185	NC_015437.1	4
HOT151	Selenomonas sputigena	Clone_N001	GQ422723	Selenomonas sputigena ATCC 35185	NC_015437.1	4
HOT151	Selenomonas sputigena	Strain_ATCC 35185	AF287793	Selenomonas sputigena ATCC 35185	NC_015437.1	4
HOT155	Veillonellaceae [G-1] sp.	Clone_C3MLM071	AY278628	Selenomonas sputigena ATCC 35185	NC_015437.1	4
HOT155	Veillonellaceae [G-1] sp.	Strain_GAA14	AF287789	Selenomonas sputigena ATCC 35185	NC_015437.1	4
HOT158	Veillonella rogosae	Clone_BI029	GQ422725	Veillonella parvula DSM 2008	NC_013520.1	4
HOT158	Veillonella rogosae	Strain_F0412	tbd	Veillonella parvula DSM 2008	NC_013520.1	4
HOT160	Veillonella dispar	Clone_X031	GQ422726	Veillonella parvula DSM 2008	NC_013520.1	4
HOT160	Veillonella dispar	Strain_DSM 20735	X84006	Veillonella parvula DSM 2008	NC_013520.1	4
HOT161	Veillonella parvula	Clone_X002	GU350451	Veillonella parvula DSM 2008	NC_013520.1	4
HOT161	Veillonella parvula	Clone_X042	AF287781	Veillonella parvula DSM 2008	NC_013520.1	4
HOT161	Veillonella parvula	Clone_AA050	AF287782	Veillonella parvula DSM 2008	NC_013520.1	4
HOT161	Veillonella parvula	Clone_BU083	AF366266	Veillonella parvula DSM 2008	NC_013520.1	4
HOT161	Veillonella parvula	Strain_DSM 2008	X84005	Veillonella parvula DSM 2008	NC_013520.1	4
HOT163	Lachnospiraceae [G-7] sp.	Clone_AH153	AF287769	Eubacterium eligens ATCC 27750	NC_012778.1	5
HOT164	Catonella sp.	Clone_BR063	AF385556	Clostridium phytofermentans ISDg	NC_010001.1	8
HOT165	Catonella morbi	Strain_ATCC 51271	X87151	Clostridium phytofermentans ISDg	NC_010001.1	8
HOT165	Catonella morbi	Clone_EZ006	AF385577	Clostridium phytofermentans ISDg	NC_010001.1	8
HOT166	Johnsonella sp.	Clone_CK051	AF287774	Clostridium saccharolyticum WM1	NC_014376.1	6
HOT167	Peptococcus sp.	Clone_34q_22	HE681292	Paenibacillus terrae HPL003	NC_016641.1	9
HOT167	Peptococcus sp.	Strain_GEA8	GQ422727	Paenibacillus polymyxa CR1	NC_023037.1	13.3
HOT168	Peptococcus sp.	Clone_I070	AF287780	Desulfotomaculum ruminis DSM 2154	NC_015589.1	5
HOT169	Actinomyces sp.	Clone_AG004	AF287747	Jonesia denitrificans DSM 20603	NC_013174.1	5
HOT169	Actinomyces sp.	Strain_F0496a	tbd	Jonesia denitrificans DSM 20603	NC_013174.1	5
HOT169	Actinomyces sp.	Strain_F0496b	tbd	Jonesia denitrificans DSM 20603	NC_013174.1	5
HOT170	Actinomyces sp.	Clone_AP064	AF287749	Jonesia denitrificans DSM 20603	NC_013174.1	5
HOT171	Actinomyces sp.	Clone_BL008	AF385553	Jonesia denitrificans DSM 20603	NC_013174.1	5
HOT171	Actinomyces sp.	Clone_JA063	AY349367	Jonesia denitrificans DSM 20603	NC_013174.1	5
HOT172	Actinomyces sp.	Clone_CT047	AF385504	Beutenbergia cavernae DSM 12333	NC_012669.1	2
HOT175	Actinomyces sp.	Clone_ncd1455a04c1	JF125563	Jonesia denitrificans DSM 20603	NC_013174.1	5
HOT175	Actinomyces sp.	Clone_EP005	AY008314	Jonesia denitrificans DSM 20603	NC_013174.1	5
HOT176	Actinomyces naeslundii	Clone_069082_029	JQ450512	Jonesia denitrificans DSM 20603	NC_013174.1	5
HOT176	Actinomyces naeslundii	Strain_NCTC 10301	X81062	Jonesia denitrificans DSM 20603	NC_013174.1	5
HOT176	Actinomyces naeslundii	Clone_EP011	AY008315	Jonesia denitrificans DSM 20603	NC_013174.1	5
HOT178	Actinomyces sp.	Strain_B27SC	AF287750	Isoptericola variabilis 225	NC_015588.1	3
HOT179	Actinomyces timonensis	Strain_B19SC	AF287748	Micrococcus luteus NCTC 2665	NC_012803.1	2
HOT179	Actinomyces timonensis	Strain_F0378	tbd	Micrococcus luteus NCTC 2665	NC_012803.1	2
HOT180	Actinomyces sp.	Strain_C3M24	AY278611	Beutenbergia cavernae DSM 12333	NC_012669.1	2
HOT180	Actinomyces sp.	Strain_C29KA	AF287751	Beutenbergia cavernae DSM 12333	NC_012669.1	2
HOT180	Actinomyces sp.	Strain_Hal-1083	AF385522	Beutenbergia cavernae DSM 12333	NC_012669.1	2
HOT181	Actinomyces lingnae [NVP]	Clone_ncd2206a07c1	JF191692	Beutenbergia cavernae DSM 12333	NC_012669.1	2
HOT181	Actinomyces lingnae [NVP]	Clone_ncd1350f07c1	JF115255	Beutenbergia cavernae DSM 12333	NC_012669.1	2
HOT181	Actinomyces lingnae [NVP]	Strain_Hal-1065	AF385521	Beutenbergia cavernae DSM 12333	NC_012669.1	2
HOT183	Actinobaculum sp.	Strain_P2P_19	AY207066	Arcanobacterium haemolyticum DSM 20595	NC_014218.1	4
HOT183	Actinobaculum sp.	Clone_EL030	AY008311	Arcanobacterium haemolyticum DSM 20595	NC_014218.1	4
HOT184	Corynebacterium tuscaniense	Strain_ISS-5309	NR_043093	Corynebacterium aurimucosum ATCC 700975	NC_012590.1	4
HOT185	Microbacterium ginsengisoli	Clone_AV005b	AF385527	Clavibacter michiganensis subsp. michiganensis NCPPB 382	NC_009480.1	2
HOT186	Microbacterium flavescens	Strain_C24KA	AF287752	Microbacterium testaceum StLB037	NC_015125.1	2
HOT188	Rothia aeria	Clone_ncd2429e02c1	JF210891	Rothia dentocariosa ATCC 17931	NC_014643.1	3
HOT188	Rothia aeria	Strain_CCUG 25688	Y13025	Rothia dentocariosa ATCC 17931	NC_014643.1	3
HOT189	Kocuria sp.	Clone_AW006	AF385532	Kocuria rhizophila DC2201	NC_010617.1	3
HOT190	Arsenicicoccus bolidensis	Strain_CCUG 47306	NR_025598	Intrasporangium calvum DSM 43043	NC_014830.1	2
HOT190	Arsenicicoccus bolidensis	Strain_B46KS	AF287753	Intrasporangium calvum DSM 43043	NC_014830.1	2
HOT191	Propionibacterium acidifaciens	Strain_F0233	tbd	Propionibacterium freudenreichii subsp. shermanii CIRMBIA1	NC_014215.1	2
HOT191	Propionibacterium acidifaciens	Strain_FMA5	AF287756	Propionibacterium freudenreichii subsp. shermanii CIRMBIA1	NC_014215.1	2
HOT192	Propionibacterium sp.	Strain_C3KA	GQ422728	Propionibacterium propionicum F0230a	NC_018142.1	2
HOT193	Propionibacterium sp.	Strain_Met-C3	GQ422729	Propionibacterium acnes KPA171202	NC_006085.1	2.9
HOT194	Propionibacterium sp.	Clone_BN085	AF287757	Propionibacterium propionicum F0230a	NC_018142.1	2
HOT195	Scardovia wiggsiae	Strain_C1A_55	AY278626	Bifidobacterium breve ACS071VSch8b	NC_017218.1	2.6
HOT195	Scardovia wiggsiae	Strain_F0424	HM596282	Bifidobacterium breve ACS071VSch8b	NC_017218.1	2.6
HOT198	Alloscardovia omnicolens	Strain_CCUG 31649	NR_042583	Bifidobacterium bifidum PRL2010	NC_014638.1	3
HOT198	Alloscardovia omnicolens	Strain_H6-M4	AF385524	Bifidobacterium bifidum PRL2010	NC_014638.1	3
HOT199	Atopobium sp.	Clone_C019	AF287760	Atopobium parvulum DSM 20469	NC_013203.1	1
HOT200	Fusobacterium nucleatum subsp. vincentii	Strain_ATCC 49256	NZ_AABF02000026	Fusobacterium nucleatum subsp. vincentii 3 1 36A2	NC_022196.1	5
HOT200	Fusobacterium nucleatum subsp. vincentii	Clone_071075_343	JQ477962	Fusobacterium nucleatum subsp. vincentii 3 1 36A2	NC_022196.1	5
HOT200	Fusobacterium nucleatum subsp. vincentii	Clone_R002	AF287806	Fusobacterium nucleatum subsp. vincentii 3 1 36A2	NC_022196.1	5
HOT200	Fusobacterium nucleatum subsp. vincentii	Clone_AJ050	AF287805	Fusobacterium nucleatum subsp. vincentii 3 1 36A2	NC_022196.1	5
HOT201	Fusobacterium periodonticum	Strain_ATCC 33693	X55405	Fusobacterium nucleatum subsp. nucleatum ATCC 25586	NC_003454.1	5
HOT201	Fusobacterium periodonticum	Clone_BS011	AF432130	Fusobacterium nucleatum subsp. nucleatum ATCC 25586	NC_003454.1	5
HOT202	Fusobacterium nucleatum subsp. polymorphum	Strain_ATCC 10953	AF287812	Fusobacterium nucleatum subsp. nucleatum ATCC 25586	NC_003454.1	5
HOT203	Fusobacterium sp.	Clone_I035	AF287815	Fusobacterium nucleatum subsp. nucleatum ATCC 25586	NC_003454.1	5
HOT203	Fusobacterium sp.	Clone_CY024	AF287809	Fusobacterium nucleatum subsp. nucleatum ATCC 25586	NC_003454.1	5
HOT203	Fusobacterium sp.	Clone_FV003	GQ422730	Fusobacterium nucleatum subsp. nucleatum ATCC 25586	NC_003454.1	5
HOT204	Fusobacterium sp.	Clone_CZ006	AF287810	Fusobacterium nucleatum subsp. vincentii 3 1 36A2	NC_022196.1	5
HOT205	Fusobacterium sp.	Clone_FL002	GU350452	Fusobacterium nucleatum subsp. vincentii 3 1 36A2	NC_022196.1	5
HOT212	Leptotrichia sp.	Clone_BU064	AY008309	Leptotrichia buccalis C1013b	NC_013192.1	5
HOT213	Leptotrichia hongkongensis	Clone_DA069	AF287811	Leptotrichia buccalis C1013b	NC_013192.1	5
HOT214	Leptotrichia shahii	Clone_DE081	AF366268	Leptotrichia buccalis C1013b	NC_013192.1	5
HOT215	Leptotrichia sp.	Clone_DR011	AF385518	Leptotrichia buccalis C1013b	NC_013192.1	5
HOT217	Leptotrichia sp.	Clone_DT031	AF366276	Leptotrichia buccalis C1013b	NC_013192.1	5
HOT218	Leptotrichia sp.	Clone_EI013	AF385571	Leptotrichia buccalis C1013b	NC_013192.1	5
HOT219	Leptotrichia sp.	Clone_EI022	AF385572	Leptotrichia buccalis C1013b	NC_013192.1	5
HOT221	Leptotrichia sp.	Clone_FP036	AF432138	Leptotrichia buccalis C1013b	NC_013192.1	5
HOT222	Leptotrichia wadei	Strain_A39FD	AF287816	Leptotrichia buccalis C1013b	NC_013192.1	5
HOT222	Leptotrichia wadei	Strain_F0279	tbd	Leptotrichia buccalis C1013b	NC_013192.1	5
HOT223	Leptotrichia sp.	Clone_F138	AF287814	Leptotrichia buccalis C1013b	NC_013192.1	5
HOT224	Leptotrichia hofstadii	Strain_FAC5	AF287813	Leptotrichia buccalis C1013b	NC_013192.1	5
HOT225	Leptotrichia sp.	Strain_FEA2	GQ422731	Leptotrichia buccalis C1013b	NC_013192.1	5
HOT225	Leptotrichia sp.	Clone_HE052	GQ422732	Leptotrichia buccalis C1013b	NC_013192.1	5
HOT226	Treponema sp.	Clone_G054	AF023062	Treponema denticola ATCC 35405	NC_002967.9	2
HOT227	Treponema sp.	Clone_BA223	AF056339	Treponema denticola ATCC 35405	NC_002967.9	2
HOT228	Treponema sp.	Clone_T031	AF023054	Treponema denticola ATCC 35405	NC_002967.9	2
HOT230	Treponema sp.	Clone_D013	AF023053	Treponema denticola ATCC 35405	NC_002967.9	2
HOT230	Treponema sp.	Clone_AF068	AY005081	Treponema denticola ATCC 35405	NC_002967.9	2
HOT231	Treponema sp.	Clone_T021	AF023055	Treponema denticola ATCC 35405	NC_002967.9	2
HOT232	Treponema sp.	Clone_T019	AF023059	Treponema denticola ATCC 35405	NC_002967.9	2
HOT234	Treponema sp.	Clone_Y001	AF023056	Treponema denticola ATCC 35405	NC_002967.9	2
HOT235	Treponema sp.	Clone_D047	AF023063	Treponema denticola ATCC 35405	NC_002967.9	2
HOT236	Treponema sp.	Clone_AF016	AF056338	Treponema denticola ATCC 35405	NC_002967.9	2
HOT237	Treponema sp.	Clone_P4GB_42	AY341822	Treponema denticola ATCC 35405	NC_002967.9	2
HOT237	Treponema sp.	Clone_G057	AF056337	Treponema denticola ATCC 35405	NC_002967.9	2
HOT237	Treponema sp.	Clone_AT024	AF061350	Treponema denticola ATCC 35405	NC_002967.9	2
HOT237	Treponema sp.	Clone_AT039	AF061349	Treponema denticola ATCC 35405	NC_002967.9	2
HOT238	Treponema sp.	Clone_AT020	AF061347	Treponema denticola ATCC 35405	NC_002967.9	2
HOT239	Treponema sp.	Clone_AF026	AF061348	Treponema pedis str. T A4	NC_022097.1	2
HOT239	Treponema sp.	Clone_JU031	AY349416	Treponema denticola ATCC 35405	NC_002967.9	2
HOT242	Treponema sp.	Clone_AU076	AF182831	Treponema denticola ATCC 35405	NC_002967.9	2
HOT246	Treponema sp.	Clone_T001	AF023031	Treponema denticola ATCC 35405	NC_002967.9	2
HOT247	Treponema sp.	Clone_G093	AF023032	Treponema denticola ATCC 35405	NC_002967.9	2
HOT249	Treponema sp.	Clone_C053	AF023037	Treponema pedis str. T A4	NC_022097.1	2
HOT250	Treponema sp.	Clone_D024	AF023028	Treponema denticola ATCC 35405	NC_002967.9	2
HOT251	Treponema sp.	Clone_U008A	AF056340	Treponema denticola ATCC 35405	NC_002967.9	2
HOT252	Treponema sp.	Clone_BA213	AF056341	Treponema denticola ATCC 35405	NC_002967.9	2
HOT253	Treponema sp.	Clone_BQ032	AF182838	Treponema denticola ATCC 35405	NC_002967.9	2
HOT254	Treponema sp.	Clone_AT013	AF182836	Treponema denticola ATCC 35405	NC_002967.9	2
HOT256	Treponema sp.	Clone_BB003	AF182835	Treponema denticola ATCC 35405	NC_002967.9	2
HOT257	Treponema sp.	Strain_ D36ER-1	AF023044	Treponema brennaborense DSM 12168	NC_015500.1	4
HOT258	Treponema sp.	Clone_C009	AF023042	Treponema brennaborense DSM 12168	NC_015500.1	4
HOT260	Treponema sp.	Clone_D031	AF023041	Treponema brennaborense DSM 12168	NC_015500.1	4
HOT262	Treponema sp.	Clone_AT040	AF182834	Treponema brennaborense DSM 12168	NC_015500.1	4
HOT263	Treponema sp.	Clone_BH022	AF182837	Treponema brennaborense DSM 12168	NC_015500.1	4
HOT264	Treponema sp.	Clone_BZ013	AF385536	Treponema brennaborense DSM 12168	NC_015500.1	4
HOT265	Treponema sp.	Clone_U007A	AF023046	Treponema brennaborense DSM 12168	NC_015500.1	4
HOT268	Treponema sp.	Strain_ D120CR-1	AF033303	Treponema caldaria DSM 7334	NC_015732.1	3
HOT268	Treponema sp.	Clone_IL034	AY349418	Treponema paraluiscuniculi Cuniculi A	NC_015714.1	2
HOT269	Treponema sp.	Strain_D15A-4	AY005083	Treponema brennaborense DSM 12168	NC_015500.1	4
HOT270	Treponema sp.	Clone_DD012	GQ422733	Treponema brennaborense DSM 12168	NC_015500.1	4
HOT271	Treponema sp.	Clone_C025	AF023043	Treponema brennaborense DSM 12168	NC_015500.1	4
HOT272	Bacteroidaceae [G-1] sp.	Clone_X083	AY005066	Bacteroides vulgatus ATCC 8482	NC_009614.1	7
HOT273	Porphyromonas endodontalis	Strain_ATCC 35406	L16491	Porphyromonas gingivalis W83	NC_002950.2	4
HOT273	Porphyromonas endodontalis	Clone_P2PB_52	AY207054	Porphyromonas gingivalis W83	NC_002950.2	4
HOT273	Porphyromonas endodontalis	Clone_AJ002	AY005067	Porphyromonas gingivalis W83	NC_002950.2	4
HOT273	Porphyromonas endodontalis	Clone_BB134	AY005068	Porphyromonas asaccharolytica DSM 20707	NC_015501.1	2
HOT274	Bacteroidales [G-2] sp.	Clone_071040_120	JQ468173	Paludibacter propionicigenes WB4	NC_014734.1	3
HOT274	Bacteroidales [G-2] sp.	Clone_AU126	AY005072	Paludibacter propionicigenes WB4	NC_014734.1	3
HOT275	Porphyromonas sp.	Clone_AW032	AF393476	Porphyromonas gingivalis ATCC 33277	NC_010729.1	4
HOT277	Porphyromonas sp.	Clone_BR037	AF385555	Porphyromonas gingivalis ATCC 33277	NC_010729.1	4
HOT278	Porphyromonas sp.	Clone_BS045	AF385560	Porphyromonas gingivalis ATCC 33277	NC_010729.1	4
HOT279	Porphyromonas pasteri	Clone_CW034	AY008310	Porphyromonas gingivalis ATCC 33277	NC_010729.1	4
HOT279	Porphyromonas pasteri	Clone_DP023	AF385516	Porphyromonas gingivalis ATCC 33277	NC_010729.1	4
HOT279	Porphyromonas pasteri	Strain_F0450a	tbd	Porphyromonas gingivalis ATCC 33277	NC_010729.1	4
HOT279	Porphyromonas pasteri	Strain_F0450b	tbd	Tannerella forsythia ATCC 43037	NC_016610.1	2
HOT279	Porphyromonas pasteri	Strain_F0450c	tbd	Tannerella forsythia ATCC 43037	NC_016610.1	2
HOT279	Porphyromonas pasteri	Strain_F0450d	tbd	Tannerella forsythia ATCC 43037	NC_016610.1	2
HOT280	Bacteroidetes [G-3] sp.	Clone_DA064	AY005071	Alistipes shahii WAL 8301	NC_021030.1	1
HOT281	Bacteroidetes [G-3] sp.	Clone_DA065	AY005070	Bacteroides salanitronis DSM 18170	NC_015164.1	6
HOT283	Porphyromonas catoniae	Strain_ATCC 51270	X82823	Tannerella forsythia ATCC 43037	NC_016610.1	2
HOT283	Porphyromonas catoniae	Clone_DS033	AF366271	Porphyromonas gingivalis ATCC 33277	NC_010729.1	4
HOT284	Porphyromonas sp.	Clone_EP003	AY008313	Porphyromonas gingivalis ATCC 33277	NC_010729.1	4
HOT285	Porphyromonas sp.	Clone_F016	AY005069	Porphyromonas gingivalis W83	NC_002950.2	4
HOT286	Tannerella sp.	Clone_BU063	AY008308	Tannerella forsythia ATCC 43037	NC_016610.1	2
HOT288	Prevotella oulorum	Strain_ATCC 43324	L16472	Prevotella melaninogenica ATCC 25845	NC_014370.1	4
HOT288	Prevotella oulorum	Strain_F0390	tbd	Prevotella melaninogenica ATCC 25845	NC_014370.1	4
HOT289	Prevotella maculosa	Strain_W1609	EF534315	Prevotella melaninogenica ATCC 25845	NC_014370.1	4
HOT289	Prevotella maculosa	Clone_AA016	AY005058	Prevotella melaninogenica ATCC 25845	NC_014370.1	4
HOT289	Prevotella maculosa	Clone_AA020	AY005057	Prevotella melaninogenica ATCC 25845	NC_014370.1	4
HOT291	Prevotella denticola	Strain_ATCC 35308	AY323524	Prevotella denticola F0289	NC_015311.1	4
HOT291	Prevotella denticola	Clone_AH005	AY005053	Prevotella denticola F0289	NC_015311.1	4
HOT291	Prevotella denticola	Clone_AO036	AY005054	Prevotella denticola F0289	NC_015311.1	4
HOT292	Prevotella sp.	Clone_AH125	AY005060	Prevotella melaninogenica ATCC 25845	NC_014370.1	4
HOT292	Prevotella sp.	Clone_AU120	GQ422735	Prevotella melaninogenica ATCC 25845	NC_014370.1	4
HOT293	Prevotella sp.	Clone_AO009	AY005059	Prevotella melaninogenica ATCC 25845	NC_014370.1	4
HOT298	Prevotella histicola	Clone_BE073	AF385551	Prevotella melaninogenica ATCC 25845	NC_014370.1	4
HOT299	Prevotella nanceiensis	Clone_BI027	AY005064	Prevotella sp. oral taxon 299 str. F0039	NC_022124.1	3
HOT300	Prevotella sp.	Clone_ncd2142e01c1	JF180563	Prevotella melaninogenica ATCC 25845	NC_014370.1	4
HOT300	Prevotella sp.	Clone_C3MLM058	AY278625	Prevotella melaninogenica ATCC 25845	NC_014370.1	4
HOT300	Prevotella sp.	Clone_BR014	AF385554	Prevotella melaninogenica ATCC 25845	NC_014370.1	4
HOT301	Prevotella sp.	Clone_BS041	AF385558	Prevotella sp. oral taxon 299 str. F0039	NC_022124.1	3
HOT302	Alloprevotella rava	Strain_W6968	JQ039190	Prevotella melaninogenica ATCC 25845	NC_014370.1	4
HOT302	Alloprevotella rava	Strain_F0020	GQ422736	Prevotella melaninogenica ATCC 25845	NC_014370.1	4
HOT303	Prevotella pleuritidis	Clone_102D01	AM419992	Prevotella melaninogenica ATCC 25845	NC_014370.1	4
HOT304	Prevotella sp.	Clone_DA058	AY005065	Prevotella ruminicola 23	NC_014033.1	4
HOT305	Prevotella sp.	Clone_070055_034	JQ460424	Prevotella melaninogenica ATCC 25845	NC_014370.1	4
HOT305	Prevotella sp.	Clone_DO014	AF385509	Prevotella melaninogenica ATCC 25845	NC_014370.1	4
HOT306	Prevotella sp.	Clone_DO027	AF385511	Prevotella melaninogenica ATCC 25845	NC_014370.1	4
HOT307	Prevotella salivae	Strain_DSM 15606	AB108826	Prevotella melaninogenica ATCC 25845	NC_014370.1	4
HOT308	Alloprevotella sp.	Clone_DO039	AF385513	Bacteroides vulgatus ATCC 8482	NC_009614.1	7
HOT309	Prevotella sp.	Clone_3083	FJ976203	Prevotella melaninogenica ATCC 25845	NC_014370.1	4
HOT309	Prevotella sp.	Clone_DO045	AF385515	Prevotella melaninogenica ATCC 25845	NC_014370.1	4
HOT311	Prevotella oris	Strain_ATCC 33573	L16474	Prevotella melaninogenica ATCC 25845	NC_014370.1	4
HOT311	Prevotella oris	Clone_F045	AY005056	Prevotella melaninogenica ATCC 25845	NC_014370.1	4
HOT313	Prevotella sp.	Clone_069104_177	JQ449254	Prevotella melaninogenica ATCC 25845	NC_014370.1	4
HOT313	Prevotella sp.	Clone_FM005	AF432133	Prevotella melaninogenica ATCC 25845	NC_014370.1	4
HOT314	Prevotella sp.	Clone_FU048	AY349393	Prevotella melaninogenica ATCC 25845	NC_014370.1	4
HOT315	Prevotella sp.	Clone_071040_151	JQ468210	Prevotella dentalis DSM 3688	NC_019960.1	5
HOT315	Prevotella sp.	Clone_FW035	AY349394	Prevotella dentalis DSM 3688	NC_019960.1	5
HOT317	Prevotella sp.	Strain_B31FD	AY005061	Prevotella dentalis DSM 3688	NC_019960.1	5
HOT317	Prevotella sp.	Clone_C3MKM081	AY278624	Prevotella dentalis DSM 3688	NC_019960.1	5
HOT318	Pedobacter sp.	Clone_AV100	AF385531	Pedobacter heparinus DSM 2366	NC_013061.1	3
HOT319	Bergeyella sp.	Clone_AY017	AF385544	Riemerella anatipestifer RACH2	NC_020125.1	3
HOT320	Flavitalea sp.	Clone_AZ105	AF385548	Niastella koreensis GR2010	NC_016609.1	3
HOT321	Pedobacter sp.	Clone_AZ123	AF385549	Pedobacter heparinus DSM 2366	NC_013061.1	3
HOT322	Bergeyella sp.	Clone_AK152	AY008691	Riemerella anatipestifer RACH2	NC_020125.1	3
HOT323	Capnocytophaga sp.	Clone_071057_454	JQ472733	Capnocytophaga ochracea DSM 7271	NC_013162.1	4
HOT324	Capnocytophaga sp.	Clone_AA032	AY005079	Capnocytophaga ochracea DSM 7271	NC_013162.1	4
HOT325	Capnocytophaga granulosa	Strain_LMG 16022	U41347	Capnocytophaga ochracea DSM 7271	NC_013162.1	4
HOT325	Capnocytophaga granulosa	Clone_AH015	AY005074	Capnocytophaga canimorsus Cc5	NC_015846.1	3
HOT326	Capnocytophaga sp.	Strain_F0382	tbd	Capnocytophaga ochracea DSM 7271	NC_013162.1	4
HOT329	Capnocytophaga leadbetteri	Clone_BM058	AY005075	Capnocytophaga ochracea DSM 7271	NC_013162.1	4
HOT329	Capnocytophaga leadbetteri	Clone_BR085	GU350453	Capnocytophaga ochracea DSM 7271	NC_013162.1	4
HOT329	Capnocytophaga leadbetteri	Clone_BU084	AF385569	Capnocytophaga ochracea DSM 7271	NC_013162.1	4
HOT332	Capnocytophaga sp.	Clone_DS022	AF366270	Capnocytophaga ochracea DSM 7271	NC_013162.1	4
HOT334	Capnocytophaga sp.	Clone_EL043	AY008312	Capnocytophaga ochracea DSM 7271	NC_013162.1	4
HOT335	Capnocytophaga sp.	Clone_069096_232	JQ454775	Capnocytophaga ochracea DSM 7271	NC_013162.1	4
HOT335	Capnocytophaga sp.	Clone_X066	AY005078	Capnocytophaga ochracea DSM 7271	NC_013162.1	4
HOT336	Capnocytophaga sp.	Clone_070035_613	JQ462363	Capnocytophaga ochracea DSM 7271	NC_013162.1	4
HOT336	Capnocytophaga sp.	Clone_X089	AY005080	Capnocytophaga ochracea DSM 7271	NC_013162.1	4
HOT336	Capnocytophaga sp.	Strain_F0502	tbd	Capnocytophaga ochracea DSM 7271	NC_013162.1	4
HOT337	Capnocytophaga gingivalis	Strain_ATCC 33624	X67608	Capnocytophaga ochracea DSM 7271	NC_013162.1	4
HOT337	Capnocytophaga gingivalis	Strain_S3	AY005073	Capnocytophaga ochracea DSM 7271	NC_013162.1	4
HOT338	Capnocytophaga sp.	Strain_FDC 8	U41352	Capnocytophaga canimorsus Cc5	NC_015846.1	3
HOT343	Achromobacter xylosoxidans	Strain_DSM 30026	Y14907	Achromobacter xylosoxidans NBRC 15126 = ATCC 27061	NC_023061.1	2.7
HOT345	SR1 [G-1] sp.	Clone_X112	AF125207	candidate division SR1 bacterium RAAC1 SR1 1	NC_023002.1	1
HOT346	TM7 [G-1] sp.	Clone_AH040	AF125204	Candidatus Saccharimonas aalborgensis	NC_021219.1	1
HOT347	TM7 [G-1] sp.	Clone_BE109	AY005446	Candidatus Saccharimonas aalborgensis	NC_021219.1	1
HOT348	TM7 [G-1] sp.	Clone_BN036	GQ422738	Candidatus Saccharimonas aalborgensis	NC_021219.1	1
HOT349	TM7 [G-1] sp.	Clone_BS003	AY005448	Candidatus Saccharimonas aalborgensis	NC_021219.1	1
HOT350	TM7 [G-2] sp.	Clone_BU080	AF385568	Candidatus Saccharimonas aalborgensis	NC_021219.1	1
HOT351	TM7 [G-3] sp.	Clone_CW040	AF385506	Candidatus Saccharimonas aalborgensis	NC_021219.1	1
HOT352	TM7 [G-1] sp.	Clone_DR034	AF385520	Candidatus Saccharimonas aalborgensis	NC_021219.1	1
HOT355	TM7 [G-4] sp.	Clone_F061	AF125205	Candidatus Saccharimonas aalborgensis	NC_021219.1	1
HOT356	TM7 [G-5] sp.	Clone_P4PB_40	AY331416	Candidatus Saccharimonas aalborgensis	NC_021219.1	1
HOT356	TM7 [G-5] sp.	Clone_I025	AF125206	Candidatus Saccharimonas aalborgensis	NC_021219.1	1
HOT357	Pyramidobacter piscolens	Clone_C2ALM009	AY278615	Aminobacterium colombiense DSM 12261	NC_014011.1	3
HOT357	Pyramidobacter piscolens	Clone_BA121	AY005444	Thermoanaerobacter wiegelii Rt8.B1	NC_015958.1	4
HOT357	Pyramidobacter piscolens	Strain_W5455	EU309492	Thermanaerovibrio acidaminovorans DSM 6589	NC_013522.1	3
HOT358	Fretibacterium sp.	Clone_BB062	AY005445	Thermoanaerobacter tengcongensis MB4	NC_003869.1	4
HOT359	Fretibacterium sp.	Clone_BH007	AY005447	Aminobacterium colombiense DSM 12261	NC_014011.1	3
HOT360	Fretibacterium sp.	Clone_BH017	AF125199	Aminobacterium colombiense DSM 12261	NC_014011.1	3
HOT361	Fretibacterium sp.	Clone_MCE7_5	AF481214	Aminobacterium colombiense DSM 12261	NC_014011.1	3
HOT361	Fretibacterium sp.	Clone_D006	AF125201	Aminobacterium colombiense DSM 12261	NC_014011.1	3
HOT361	Fretibacterium sp.	Clone_JV023	AY349372	Aminobacterium colombiense DSM 12261	NC_014011.1	3
HOT362	Fretibacterium sp.	Clone_2P9	JX010928	Aminobacterium colombiense DSM 12261	NC_014011.1	3
HOT362	Fretibacterium sp.	Clone_D084	AF125200	Aminobacterium colombiense DSM 12261	NC_014011.1	3
HOT363	Fretibacterium fastidiosum	Clone_MCE3_120	AF481215	Aminobacterium colombiense DSM 12261	NC_014011.1	3
HOT363	Fretibacterium fastidiosum	Clone_W028	AF125202	Aminobacterium colombiense DSM 12261	NC_014011.1	3
HOT363	Fretibacterium fastidiosum	Clone_W090	AF125203	Aminobacterium colombiense DSM 12261	NC_014011.1	3
HOT365	Bacteroidetes [G-3] sp.	Clone_MB4_G15	DQ003626	Bacteroides salanitronis DSM 18170	NC_015164.1	6
HOT365	Bacteroidetes [G-3] sp.	Clone_071074_079	JQ477777	Bacteroides salanitronis DSM 18170	NC_015164.1	6
HOT366	Ruminococcaceae [G-3] sp.	Clone_MCE3_9	AF481208	Clostridium thermocellum DSM 1313	NC_017304.1	4
HOT368	Dietzia cinnamea	Strain_E9_2	AF481211	Rhodococcus opacus B4	NC_012522.1	4
HOT369	Peptostreptococcaceae [XI][G-4] sp.	Clone_MCE10_174	AF481212	Alkaliphilus oremlandii OhILAs	NC_009922.1	8
HOT370	Fusobacterium sp.	Strain_E9_12	AF481217	Fusobacterium nucleatum subsp. nucleatum ATCC 25586	NC_003454.1	5
HOT373	Stomatobaculum sp.	Clone_MCE9_173	AF481221	Clostridium saccharolyticum WM1	NC_014376.1	6
HOT375	Peptoniphilus sp.	Strain_E3_32	AF481225	Finegoldia magna ATCC 29328	NC_010376.1	4
HOT376	Prevotella sp.	Strain_E7_34	AF481226	Prevotella dentalis DSM 3688	NC_019960.1	5
HOT377	Peptostreptococcaceae [XI][G-7] [Eubacterium] yurii subsp. yurii	Strain_ATCC 43713	L34629	Filifactor alocis ATCC 35896	NC_016630.1	4
HOT377	Peptostreptococcaceae [XI][G-7] [Eubacterium] yurii subsp. margaretiae	Strain_ATCC 43715	NR_115259	Filifactor alocis ATCC 35896	NC_016630.1	4
HOT378	Prevotella micans	Strain_E7_56	AF481228	Prevotella sp. oral taxon 299 str. F0039	NC_022124.1	3
HOT380	Capnocytophaga sp.	Strain_F0488	tbd	Capnocytophaga ochracea DSM 7271	NC_013162.1	4
HOT381	Ruminococcaceae [G-3] sp.	Clone_P4PB_122	AF538854	Clostridiales genomosp. BVAB3 str. UPII95	NC_013895.2	2
HOT382	Peptostreptococcaceae [XI][G-8] sp.	Clone_44q_16	HE681251	Alkaliphilus oremlandii OhILAs	NC_009922.1	8
HOT383	Peptostreptococcaceae [XI][G-1] sp.	Clone_P2PB_46	AF538856	Alkaliphilus metalliredigens QYMF	NC_009633.1	10
HOT386	Peptoniphilus sp.	Clone_P4PA_156	AF538859	Finegoldia magna ATCC 29328	NC_010376.1	4
HOT388	Selenomonas sp.	Clone_P4PA_36	AF538861	Selenomonas sputigena ATCC 35185	NC_015437.1	4
HOT389	Abiotrophia defectiva	Strain_ATCC 49176	D50541	Carnobacterium maltaromaticum LMA28	NC_019425.2	6
HOT392	Leptotrichia sp.	Clone_P2PB_51	AY207053	Leptotrichia buccalis C1013b	NC_013192.1	5
HOT393	Parvimonas sp.	Strain_P4P_31	AY207059	Finegoldia magna ATCC 29328	NC_010376.1	4
HOT396	Prevotella sp.	Clone_P4PB_83	AY207050	Prevotella melaninogenica ATCC 25845	NC_014370.1	4
HOT398	Streptococcus dentisani	Strain_SK34	AY005045	Streptococcus mitis B6	NC_013853.1	4
HOT398	Streptococcus dentisani	Clone_P2PA_41	AY207051	Streptococcus mitis B6	NC_013853.1	4
HOT402	Clostridiales [F-1][G-2] sp.	Clone_P4PA_66	AY207065	Clostridium botulinum F str. Langeland	NC_009699.1	9.3
HOT406	Ralstonia sp.	Clone_AK168	AY005032	Ralstonia pickettii 12D	NC_012856.1	4.5
HOT407	Bifidobacteriaceae [G-2] sp.	Clone_C5AKM003	AY278612	Bifidobacterium bifidum BGN4	NC_017999.1	3
HOT408	Acinetobacter sp.	Clone_C4AKM094	AY278636	Acinetobacter baumannii 16562	NC_017162.1	5.8
HOT411	Streptococcus parasanguinis II	Clone_C2MKM006	AY278629	Streptococcus parasanguinis FW213	NC_017905.1	4
HOT411	Streptococcus parasanguinis II	Clone_C4MKM110	AY278634	Streptococcus parasanguinis ATCC 15912	NC_015678.1	4
HOT411	Streptococcus parasanguinis II	Clone_C5AKM109	AY278635	Streptococcus parasanguinis ATCC 15912	NC_015678.1	4
HOT411	Streptococcus parasanguinis II	Clone_SJTU_F_10_28	EF399017	Streptococcus parasanguinis ATCC 15912	NC_015678.1	4
HOT412	Capnocytophaga sp.	Clone_C2MKM106	AY278613	Capnocytophaga ochracea DSM 7271	NC_013162.1	4
HOT412	Capnocytophaga sp.	Strain_F0487	tbd	Capnocytophaga ochracea DSM 7271	NC_013162.1	4
HOT414	Actinomyces sp.	Clone_C3ALM064	AY278610	Arcanobacterium haemolyticum DSM 20595	NC_014218.1	4
HOT416	Atopobium sp.	Clone_C3MLM018	AY278623	Atopobium parvulum DSM 20469	NC_013203.1	1
HOT417	Leptotrichia sp.	Clone_C3MKM102	AY278621	Leptotrichia buccalis C1013b	NC_013192.1	5
HOT418	Lactobacillus parafarraginis	Strain_C4M_55	AY278619	Lactobacillus buchneri CD034	NC_018610.1	5
HOT419	Stomatobaculum longum	Clone_C4ALM087	AY278618	Ruminococcus torques L214	NC_021015.1	1
HOT420	Fusobacterium nucleatum subsp. animalis	Strain_NCTC 12276	X55404	Fusobacterium nucleatum subsp. animalis 4 8	NC_021281.1	5
HOT420	Fusobacterium nucleatum subsp. animalis	Clone_C4AKM033	AY278617	Fusobacterium nucleatum subsp. animalis 4 8	NC_021281.1	5
HOT422	Bergeyella sp.	Clone_ncd369e02c1	HM320564	Riemerella anatipestifer RACH1	NC_018609.1	3
HOT422	Bergeyella sp.	Clone_C4MKM119	AY278614	Riemerella anatipestifer ATCC 11845 = DSM 15868	NC_014738.1	3
HOT423	Streptococcus sp.	Clone_C2MKM128	AY278630	Streptococcus oralis Uo5	NC_015291.1	4
HOT424	Lactobacillus kisonensis	Strain_C4M_47	AY278620	Lactobacillus buchneri NRRL B30929	NC_015428.1	5
HOT431	Streptococcus sp.	Clone_C4AKM023	AY278633	Streptococcus mitis B6	NC_013853.1	4
HOT435	Syntrophomonadaceae [VIII][G-1] sp.	Clone_P4PB_66	AY341821	Syntrophomonas wolfei subsp. wolfei str. Goettingen	NC_008346.1	3
HOT436	Bacteroidetes [G-3] sp.	Clone_P4PB_6	AY341819	Alistipes shahii WAL 8301	NC_021030.1	1
HOT439	Anaerolineae [G-1] sp.	Clone_PCR-walk	KM018332	Anaerolinea thermophila UNI1	NC_014960.1	2
HOT442	Selenomonas sp.	Clone_P4PA_145	AY341820	Selenomonas sputigena ATCC 35185	NC_015437.1	4
HOT443	Prevotella sp.	Clone_P4PB_24	AY331415	Prevotella melaninogenica ATCC 25845	NC_014370.1	4
HOT448	Actinomyces sp.	Clone_071059_594	JQ473317	Amycolatopsis mediterranei U32	NC_014318.1	4
HOT448	Actinomyces sp.	Strain_F0400	tbd	Amycolatopsis mediterranei S699	NC_017186.1	4
HOT451	Catonella sp.	Clone_071071_215	JQ476846	Roseburia intestinalis XB6B4	NC_021012.1	1
HOT455	Butyrivibrio sp.	Clone_GI038	AY349374	Butyrivibrio proteoclasticus B316	NC_014387.1	6
HOT457	Oribacterium sinus	Strain_F0268	FJ577261	Roseburia hominis A2183	NC_015977.1	4
HOT458	Aggregatibacter sp.	Clone_JM053	AY349380	Aggregatibacter aphrophilus NJ8700	NC_012913.1	6
HOT459	Kingella sp.	Clone_ID059	AY349381	Methylophaga frappieri	NC_017856.1	3
HOT461	Lactobacillus ultunensis	Strain_CCUG 48460	NR_117065	Lactobacillus crispatus ST1	NC_014106.1	4
HOT461	Lactobacillus ultunensis	Clone_HT070	AY349383	Lactobacillus amylovorus GRL1118	NC_017470.1	4
HOT463	Leptotrichia sp.	Clone_GT020	AY349385	Leptotrichia buccalis C1013b	NC_013192.1	5
HOT465	Bacteroides zoogleoformans	Strain_ATCC 33285	L16488	Bacteroides vulgatus ATCC 8482	NC_009614.1	7
HOT466	Alloprevotella tannerae	Strain_93-1-2	AF183406	Croceibacter atlanticus HTCC2559	NC_014230.1	2
HOT466	Alloprevotella tannerae	Strain_ATCC 51259	AJ005634	Bacteroides helcogenes P 36108	NC_014933.1	5
HOT467	Peptostreptococcaceae [XI][G-1] [Eubacterium] sulci	Strain_ATCC 35585	AJ006963	Alkaliphilus oremlandii OhILAs	NC_009922.1	8
HOT468	Bacillus subtilis	Strain_ATCC 6633	AB018486	Bacillus subtilis subsp. spizizenii str. W23	NC_014479.1	9.7
HOT469	Prevotella melaninogenica	Strain_ATCC 25845	AY323525	Prevotella melaninogenica ATCC 25845	NC_014370.1	4
HOT472	Prevotella sp.	Clone_070034_820	JQ462261	Prevotella dentalis DSM 3688	NC_019960.1	5
HOT472	Prevotella sp.	Clone_GU027	AY349398	Prevotella dentalis DSM 3688	NC_019960.1	5
HOT473	Alloprevotella sp.	Clone_HF050	AY349399	Bacteroides thetaiotaomicron VPI5482	NC_004663.1	5
HOT473	Alloprevotella sp.	Clone_IK062	AY349402	Bacteroides fragilis 638R	NC_016776.1	6
HOT475	Prevotella sp.	Clone_ncd2221f05c1	JF187238	Prevotella sp. oral taxon 299 str. F0039	NC_022124.1	3
HOT475	Prevotella sp.	Clone_IK053	AY349401	Prevotella sp. oral taxon 299 str. F0039	NC_022124.1	3
HOT476	Neisseria subflava	Strain_U37	AJ239291	Neisseria meningitidis alpha710	NC_017505.1	4
HOT477	Pseudomonas stutzeri	Strain_KC	AF063219	Pseudomonas stutzeri RCH2	NC_019936.1	4
HOT478	Selenomonas sp.	Strain_F0592	tbd	Selenomonas ruminantium subsp. lactilytica TAM6421	NC_017068.1	7
HOT478	Selenomonas sp.	Clone_GI064	AY349404	Selenomonas ruminantium subsp. lactilytica TAM6421	NC_017068.1	7
HOT479	Selenomonas sp.	Clone_GT010	AY349405	Selenomonas ruminantium subsp. lactilytica TAM6421	NC_017068.1	7
HOT481	Selenomonas sp.	Clone_069096_081	JQ454667	Selenomonas sputigena ATCC 35185	NC_015437.1	4
HOT481	Selenomonas sp.	Clone_IK004	AY349407	Selenomonas ruminantium subsp. lactilytica TAM6421	NC_017068.1	7
HOT483	Veillonellaceae [G-1] sp.	Clone_JS031	AY349410	Selenomonas sputigena ATCC 35185	NC_015437.1	4
HOT484	Erysipelothrix tonsillarum	Strain_NA	AB034201	Erysipelothrix rhusiopathiae str. Fujisawa	NC_015601.1	7
HOT485	Agrobacterium tumefaciens	Strain_DMS 30105	M11223	Agrobacterium sp. H133	NC_015183.1	5
HOT488	TM7 [G-1] sp.	Clone_HD027	AY349415	Candidatus Saccharimonas aalborgensis	NC_021219.1	1
HOT490	Treponema sp.	Strain_OMZ 839	AY369247	Treponema brennaborense DSM 12168	NC_015500.1	4
HOT490	Treponema sp.	Clone_JU025	AY349417	Treponema brennaborense DSM 12168	NC_015500.1	4
HOT493	Peptostreptococcaceae [XI][G-5] sp.	Clone_JH012	AY349373	Alkaliphilus metalliredigens QYMF	NC_009633.1	10
HOT494	Lachnoanaerobaculum saburreum	Strain_DSM 3986	RDP	Clostridium saccharolyticum WM1	NC_014376.1	6
HOT494	Lachnoanaerobaculum saburreum	Clone_IR009	AY349376	Clostridium saccharolyticum WM1	NC_014376.1	6
HOT495	Peptostreptococcaceae [XI][G-3] sp.	Clone_JS001	AY349378	[Clostridium] sticklandii	NC_014614.1	6
HOT496	Lachnoanaerobaculum sp.	Clone_JI012	AY349379	Clostridium saccharolyticum WM1	NC_014376.1	6
HOT498	Leptotrichia sp.	Clone_IK040	AY349387	Leptotrichia buccalis C1013b	NC_013192.1	5
HOT499	Neisseria sp.	Clone_JC012	AY349388	Neisseria meningitidis alpha710	NC_017505.1	4
HOT500	Lachnospiraceae [G-8] sp.	Clone_JM048	AY349389	Ruminococcus torques L214	NC_021015.1	1
HOT500	Lachnospiraceae [G-8] sp.	Strain_W11650	tbd	Ruminococcus torques L214	NC_021015.1	1
HOT501	Selenomonas sp.	Clone_JI021	AY349409	Selenomonas sputigena ATCC 35185	NC_015437.1	4
HOT503	Bacteroidetes [G-3] sp.	Clone_MB1_G13	DQ003613	Odoribacter splanchnicus DSM 220712	NC_015160.1	4
HOT504	Mollicutes [G-1] sp.	Clone_MB1_G23	DQ003614	Candidatus Phytoplasma mali	NC_011047.1	2
HOT505	Bacteroidetes [G-5] sp.	Clone_MB1_G34	DQ003615	Alistipes shahii WAL 8301	NC_021030.1	1
HOT507	Bacteroidetes [G-5] sp.	Clone_MB2_G17	DQ003617	Owenweeksia hongkongensis DSM 17368	NC_016599.1	2
HOT508	Treponema sp.	Clone_MB2_G19	DQ003618	Treponema denticola ATCC 35405	NC_002967.9	2
HOT509	Bacteroidetes [G-4] sp.	Clone_MB2_P04	DQ003619	Riemerella anatipestifer ATCC 11845 = DSM 15868	NC_014738.1	3
HOT511	Bacteroidetes [G-5] sp.	Clone_MB3_C19	DQ003634	Parabacteroides distasonis ATCC 8503	NC_009615.1	7
HOT512	Aggregatibacter sp.	Clone_MB3_C24	DQ003621	Aggregatibacter aphrophilus NJ8700	NC_012913.1	6
HOT513	Aggregatibacter sp.	Clone_MB3_C38	DQ003635	Aggregatibacter aphrophilus NJ8700	NC_012913.1	6
HOT515	Prevotella sp.	Clone_MB3_P13	DQ003622	Prevotella dentalis DSM 3688	NC_019960.1	5
HOT516	Bacteroidetes [G-6] sp.	Clone_MB3_P19	DQ003623	Odoribacter splanchnicus DSM 220712	NC_015160.1	4
HOT517	Treponema sp.	Clone_MB3_P23	DQ003624	Treponema denticola ATCC 35405	NC_002967.9	2
HOT518	Treponema sp.	Clone_MB4_G11	DQ003625	Treponema denticola ATCC 35405	NC_002967.9	2
HOT521	Mitsuokella sp.	Clone_MB5_P06	DQ003628	Selenomonas ruminantium subsp. lactilytica TAM6421	NC_017068.1	7
HOT521	Mitsuokella sp.	Clone_9-1-7	AY423746	Selenomonas ruminantium subsp. lactilytica TAM6421	NC_017068.1	7
HOT523	Neisseria sp.	Clone_MB5_P15	DQ003630	Neisseria meningitidis alpha710	NC_017505.1	4
HOT524	Veillonella atypica	Clone_MB5_P17	DQ003631	Veillonella parvula DSM 2008	NC_013520.1	4
HOT524	Veillonella atypica	Strain_DSM 20739	X84007	Veillonella parvula DSM 2008	NC_013520.1	4
HOT525	Actinomyces sp.	Clone_MB6_C03	DQ003632	Propionibacterium acnes ATCC 11828	NC_017550.1	2.9
HOT526	Prevotella sp.	Strain_P4P_53	AY944134	Prevotella dentalis DSM 3688	NC_019960.1	5
HOT526	Prevotella sp.	Clone_MB7_G16	DQ003633	Prevotella dentalis DSM 3688	NC_019960.1	5
HOT529	Lactobacillus acidophilus	Strain_ATCC 4356	AB008203	Lactobacillus acidophilus NCFM	NC_006814.3	4
HOT530	Propionibacterium acnes	Strain_63597	AF145256	Propionibacterium acnes TypeIA2 P.acn17	NC_016512.1	2.9
HOT531	Aggregatibacter actinomycetemcomitans	Strain_FDC Y4	M75035	Aggregatibacter actinomycetemcomitans ANH9381	NC_016513.1	6
HOT531	Aggregatibacter actinomycetemcomitans	Strain_ATCC 33384	M75039	Aggregatibacter actinomycetemcomitans D11S1	NC_013416.1	6
HOT534	Granulicatella adiacens	Strain_ATCC 49175	D50540	Carnobacterium maltaromaticum LMA28	NC_019425.2	6
HOT534	Granulicatella adiacens	Strain_TKT1	AB022027	Carnobacterium maltaromaticum LMA28	NC_019425.2	6
HOT535	Haemophilus aegyptius	Strain_NCTC 8502	M75044	Haemophilus influenzae F3031	NC_014920.1	6
HOT536	Pseudomonas aeruginosa	Strain_LMG 1242	Z76651	Pseudomonas aeruginosa PAO1	NC_002516.2	4
HOT537	Streptococcus agalactiae	Strain_ATCC 27956	AF015927	Streptococcus agalactiae 2603V	NC_004116.1	7
HOT538	Pseudoramibacter alactolyticus	Clone_CK057	AF287778	Eubacterium limosum KIST612	NC_014624.2	5
HOT539	Filifactor alocis	Strain_ATCC 35896	AJ006962	Filifactor alocis ATCC 35896	NC_016630.1	4
HOT540	Cardiobacterium valvarum	Strain_AB 2168	AF144696	Dichelobacter nodosus VCS1703A	NC_009446.1	3
HOT541	Treponema amylovorum	Strain_D62CR12	AF023045	Treponema brennaborense DSM 12168	NC_015500.1	4
HOT542	Peptostreptococcus anaerobius	Strain_NCTC 11460	AY326462	Clostridium difficile CD196	NC_013315.1	10.1
HOT543	Streptococcus anginosus	Strain_ATCC 33397	AF104678	Streptococcus anginosus C1051	NC_022244.1	4
HOT544	Ochrobactrum anthropi	Strain_LMG 3331	AM114398	Ochrobactrum anthropi ATCC 49188	NC_009667.1	4
HOT545	Aggregatibacter aphrophilus	Strain_ATCC 33389	M75041	Aggregatibacter aphrophilus NJ8700	NC_012913.1	6
HOT545	Aggregatibacter aphrophilus	Strain_F0387	tbd	Aggregatibacter aphrophilus NJ8700	NC_012913.1	6
HOT547	Porphyromonas asaccharolytica	Strain_ATCC 25260	L16490	Porphyromonas asaccharolytica DSM 20707	NC_015501.1	2
HOT548	Peptoniphilus asaccharolyticus	Strain_JCM 1765	NR_113382	Clostridium acidurici 9a	NC_018664.1	6
HOT550	Staphylococcus aureus	Strain_ATCC 12600	D83357	Staphylococcus aureus subsp. aureus N315	NC_002745.2	5.2
HOT552	Propionibacterium avidum	Strain_DSM 4901	AJ003055	Propionibacterium avidum 44067	NC_021064.1	3
HOT553	Prevotella baroniae	Clone_PUS9.180	AJ012605	Prevotella denticola F0289	NC_015311.1	4
HOT554	Acinetobacter baumannii	Strain_DSM 30007	X81660	Acinetobacter baumannii AYE	NC_010410.1	5.8
HOT555	Gemella bergeri	Strain_FDC A31SC	AY005050	Staphylococcus aureus subsp. aureus LGA251	NC_017349.1	5.2
HOT556	Prevotella bivia	Strain_ATCC 29303	L16475	Prevotella melaninogenica ATCC 25845	NC_014370.1	4
HOT557	Peptostreptococcaceae [XI][G-9] [Eubacterium] brachy	Strain_ATCC 33089	U13038	Alkaliphilus oremlandii OhILAs	NC_009922.1	8
HOT558	Lactobacillus brevis	Strain_K9	AF090328	Lactobacillus brevis ATCC 367	NC_008497.1	5
HOT559	Afipia broomeae	Strain_ATCC 49717	U87759	Bradyrhizobium japonicum USDA 6	NC_017249.1	2
HOT560	Prevotella buccae	Strain_ATCC 33690	L16478	Prevotella denticola F0289	NC_015311.1	4
HOT561	Mycoplasma buccale	Strain_CH20247	AF125586	Mycoplasma arthritidis 158L31	NC_011025.1	1
HOT562	Prevotella buccalis	Strain_ATCC 35310	L16476	Prevotella sp. oral taxon 299 str. F0039	NC_022124.1	3
HOT563	Leptotrichia buccalis	Strain_not listed	L37788	Leptotrichia buccalis C1013b	NC_013192.1	5
HOT565	Enterobacter cancerogenus	Strain_LMG 2693	Z96078	Klebsiella oxytoca KCTC 1686	NC_016612.1	8
HOT567	Staphylococcus caprae	Strain_ATCC 35538	AB009935	Staphylococcus epidermidis RP62A	NC_002976.3	5.5
HOT568	Lactobacillus casei	Strain_JCM 1136	D16552	Lactobacillus rhamnosus Lc 705	NC_013199.1	5
HOT569	Eggerthia catenaformis	Strain_ATCC 25536	M23729	Alicyclobacillus acidocaldarius subsp. acidocaldarius DSM 446	NC_013205.1	6
HOT571	Burkholderia cepacia	Strain_ATCC 25416	AF097530	Burkholderia cenocepacia J2315	NC_011002.1	6
HOT572	Prevotella veroralis	Strain_JCM 6290	NR_113124	Prevotella melaninogenica ATCC 25845	NC_014370.1	4
HOT572	Prevotella veroralis	Clone_071062_262	JQ474079	Prevotella melaninogenica ATCC 25845	NC_014370.1	4
HOT572	Prevotella veroralis	Strain_ATCC 33779	L16473	Prevotella melaninogenica ATCC 25845	NC_014370.1	4
HOT574	Escherichia coli	Strain_not listed	M25588	Escherichia coli str. K12 substr. MG1655	NC_000913.3	7
HOT575	Campylobacter concisus	Strain_FDC 288	L06977	Campylobacter concisus 13826	NC_009802.1	3
HOT576	Streptococcus constellatus	Strain_ATCC27823	AF104676	Streptococcus constellatus subsp. pharyngis C232	NC_022236.1	4
HOT577	Eikenella corrodens	Strain_1664276	AF320620	Neisseria meningitidis alpha710	NC_017505.1	4
HOT577	Eikenella corrodens	Strain_Moore D25	GQ422740	Neisseria meningitidis FAM18	NC_008767.1	4
HOT578	Streptococcus cristatus	Strain_NCTC 12479	AB008313	Streptococcus sp. IP16	NC_022582.1	2
HOT579	Cryptobacterium curtum	Strain_F0066	GQ422741	Cryptobacterium curtum DSM 15641	NC_013170.1	3
HOT580	Campylobacter curvus	Strain_ATCC 35224	L04313	Campylobacter curvus 525.92	NC_009715.1	3
HOT580	Campylobacter curvus	Strain_Goto C10	tbd	Campylobacter curvus 525.92	NC_009715.1	3
HOT582	Kingella denitrificans	Strain_UB-294	L06166	Neisseria meningitidis alpha710	NC_017505.1	4
HOT583	Prevotella dentalis	Strain_DSM 3688	X81876	Prevotella dentalis DSM 3688	NC_019960.1	5
HOT584	Treponema denticola	Strain_ATCC 33520	M71236	Treponema denticola ATCC 35405	NC_002967.9	2
HOT584	Treponema denticola	Clone_D012	AF023030	Treponema denticola ATCC 35405	NC_002967.9	2
HOT586	Parascardovia denticolens	Strain_DSM 10105	D89331	Gardnerella vaginalis 40905	NC_013721.1	2
HOT587	Rothia dentocariosa	Strain_ATCC 17931	M59055	Rothia dentocariosa ATCC 17931	NC_014643.1	3
HOT588	Bifidobacterium dentium	Strain_ATCC 27534	D86183	Bifidobacterium dentium Bd1	NC_013714.1	4
HOT590	Brevundimonas diminuta	Strain_IFO 3140	D49422	Caulobacter segnis ATCC 21756	NC_014100.1	2
HOT591	Corynebacterium diphtheriae	Strain_CIP 100721	X82059	Corynebacterium diphtheriae C7	NC_016801.1	5
HOT593	Mogibacterium diversum	Strain_ATCC 700923	AB037874	Alkaliphilus oremlandii OhILAs	NC_009922.1	8
HOT594	Streptococcus downei	Strain_ATCC 33748	AY188350	Streptococcus gordonii str. Challis substr. CH1	NC_009785.1	4
HOT595	Corynebacterium durum	Strain_IBS G15036	Z97069	Corynebacterium jeikeium K411	NC_007164.1	3
HOT595	Corynebacterium durum	Strain_F0235a	tbd	Corynebacterium jeikeium K411	NC_007164.1	3
HOT595	Corynebacterium durum	Strain_F0235b	tbd	Corynebacterium jeikeium K411	NC_007164.1	3
HOT596	Granulicatella elegans	Clone_ncd32a06c1	HM252532	Carnobacterium maltaromaticum LMA28	NC_019425.2	6
HOT596	Granulicatella elegans	Strain_2640-91	Y15408	Carnobacterium maltaromaticum LMA28	NC_019425.2	6
HOT597	Bradyrhizobium elkanii	Strain_USDA 76	U35000	Bradyrhizobium japonicum USDA 6	NC_017249.1	2
HOT598	Neisseria elongata	Strain_ATCC 25295	L06171	Neisseria meningitidis FAM18	NC_008767.1	4
HOT600	Prevotella enoeca	Strain_ATCC 51261	AJ005635	Prevotella melaninogenica ATCC 25845	NC_014370.1	4
HOT601	Staphylococcus epidermidis	Strain_ATCC 14990	D83363	Staphylococcus epidermidis RP62A	NC_002976.3	5.5
HOT602	Slackia exigua	Strain_ATCC 700122	AF101240	Slackia heliotrinireducens DSM 20476	NC_013165.1	2
HOT602	Slackia exigua	Strain_S4-C6	JX104045	Slackia heliotrinireducens DSM 20476	NC_013165.1	2
HOT603	Bulleidia extructa	Strain_DSM 13220	AF220064	Mesoplasma florum L1	NC_006055.1	2
HOT604	Enterococcus faecalis	Strain_not listed	Y18293	Enterococcus faecalis V583	NC_004668.1	4
HOT605	Desulfovibrio fairfieldensis	Strain_DSM 12803	AJ251630	Desulfovibrio desulfuricans subsp. desulfuricans str. ATCC 27774	NC_011883.1	2.6
HOT606	Mycoplasma faucium	Strain_DC333	AF125590	Mycoplasma arthritidis 158L31	NC_011025.1	1
HOT607	Mycoplasma fermentans	Strain_JER	NR_102937	Mycoplasma fermentans JER	NC_014552.1	1.8
HOT608	Lactobacillus fermentum	Strain_ATCC 14931	M58819	Lactobacillus fermentum CECT 5716	NC_017465.1	5
HOT609	Neisseria flava	Strain_U40	AJ239301	Neisseria lactamica 02006	NC_014752.1	4
HOT610	Neisseria flavescens	Clone_P1D1-762	EF511998	Neisseria meningitidis FAM18	NC_008767.1	4
HOT612	Pseudomonas fluorescens	Strain_ATCC 13525	NR_114476	Pseudomonas fluorescens SBW25	NC_012660.1	5.5
HOT613	Tannerella forsythia	Strain_FDC 338	L16495	Tannerella forsythia ATCC 43037	NC_016610.1	2
HOT614	Lysinibacillus fusiformis	Strain_NBRC 15717	NR_112628	Lysinibacillus sphaericus C341	NC_010382.1	10
HOT615	Lactobacillus gasseri	Strain_DSM 20243	M58820	Lactobacillus gasseri ATCC 33323	NC_008530.1	6
HOT616	Mycoplasma genitalium	Strain_G37	X77334	Mycoplasma genitalium G37	NC_000908.2	1
HOT617	Actinomyces georgiae	Strain_DSM 6843	X80413	Isoptericola variabilis 225	NC_015588.1	3
HOT618	Actinomyces gerencseriae	Strain_DSM 6844	X80414	Salinispora arenicola CNS205	NC_009953.1	3
HOT618	Actinomyces gerencseriae	Clone_069086_229	JQ451735	Propionibacterium acnes ATCC 11828	NC_017550.1	2.9
HOT619	Porphyromonas gingivalis	Strain_DSM 20709	X73964	Porphyromonas gingivalis W83	NC_002950.2	4
HOT621	Neisseria gonorrhoeae	Strain_NCTC 83785	X07714	Neisseria gonorrhoeae FA 1090	NC_002946.2	4
HOT622	Streptococcus gordonii	Strain_ATCC 10558	AF003931	Streptococcus gordonii str. Challis substr. CH1	NC_009785.1	4
HOT623	Campylobacter gracilis	Strain_ATCC 33236	L04320	Campylobacter concisus 13826	NC_009802.1	3
HOT626	Gemella haemolysans	Strain_ATCC 10379	L14326	Streptococcus constellatus subsp. pharyngis C232	NC_022236.1	4
HOT627	Capnocytophaga haemolytica	Strain_JCM 8565	U41349	Capnocytophaga ochracea DSM 7271	NC_013162.1	4
HOT627	Capnocytophaga haemolytica	Clone_069086_014	JQ451748	Capnocytophaga ochracea DSM 7271	NC_013162.1	4
HOT630	Bacteroides heparinolyticus	Strain_ATCC 35895	L16487	Bacteroides vulgatus ATCC 8482	NC_009614.1	7
HOT630	Bacteroides heparinolyticus	Strain_F0110	GQ422742	Bacteroides helcogenes P 36108	NC_014933.1	5
HOT632	Mycoplasma hominis	Strain_PG21	AJ002265	Mycoplasma hominis ATCC 23114	NC_013511.1	2
HOT633	Cardiobacterium hominis	Strain_AB 2167	AF144697	Dichelobacter nodosus VCS1703A	NC_009446.1	3
HOT633	Cardiobacterium hominis	Strain_ATCC 16826	M35014	Dichelobacter nodosus VCS1703A	NC_009446.1	3
HOT634	Enterobacter hormaechei	Strain_DSMZ 16691	AJ853890	Enterobacter cloacae subsp. cloacae NCTC 9394	NC_021046.1	7.8
HOT635	Johnsonella ignava	Strain_ATCC 51276	X87152	Clostridium saccharolyticum WM1	NC_014376.1	6
HOT636	Bosea vestrisii	Strain_G8569	U87774	Beijerinckia indica subsp. indica ATCC 9039	NC_010581.1	3
HOT638	Streptococcus infantis	Strain_ATCC 700779	AB008315	Streptococcus oralis Uo5	NC_015291.1	4
HOT639	Selenomonas infelix	Strain_ATCC 43532	AF287802	Selenomonas ruminantium subsp. lactilytica TAM6421	NC_017068.1	7
HOT641	Haemophilus influenzae	Strain_M3669	AY613619	Haemophilus influenzae 10810	NC_016809.1	6
HOT641	Haemophilus influenzae	Strain_ATCC 33391	M35019	Haemophilus influenzae 86028NP	NC_007146.2	6
HOT642	Scardovia inopinata	Strain_F0304	GQ131412	Gardnerella vaginalis 40905	NC_013721.1	2
HOT643	Prevotella intermedia	Strain_17	NR_102907	Prevotella intermedia 17	NC_017860.1	4
HOT643	Prevotella intermedia	Strain_JCM 12248	NR_113106	Prevotella intermedia 17	NC_017860.1	4
HOT644	Streptococcus intermedius	Strain_ATCC27335	AF104671	Streptococcus intermedius JTH08	NC_018073.1	4
HOT645	Actinomyces israelii	Strain_CIP 103259	X82450	Salinispora tropica CNB440	NC_009380.1	3
HOT646	Kingella kingae	Clone_070038_218	AY551998	Neisseria meningitidis FAM18	NC_008767.1	4
HOT646	Kingella kingae	Strain_ATCC 23330	AY551999	Neisseria meningitidis 8013	NC_017501.1	4
HOT649	Neisseria lactamica	Strain_NCTC 10617	AJ239286	Neisseria meningitidis Z2491	NC_003116.1	4
HOT652	Afipia sp. genosp. 4	Strain_G9018	U87769	Rhodopseudomonas palustris HaA2	NC_007778.1	1.9
HOT653	Treponema lecithinolyticum	Clone_GF6	AF023040	Treponema brennaborense DSM 12168	NC_015500.1	4
HOT654	Eggerthella lenta	Strain_ATCC 25559	AF292375	Eggerthella lenta DSM 2243	NC_013204.1	3
HOT655	Eubacterium limosum	Strain_KIST612	NR_074533	Eubacterium limosum KIST612	NC_014624.2	5
HOT656	Mycoplasma lipophilum	Strain_ATCC 27104	M24581	Mycoplasma bovis PG45	NC_014760.1	1.8
HOT658	Prevotella loescheii	Strain_ATCC 15930	L16481	Prevotella dentalis DSM 3688	NC_019960.1	5
HOT659	Mesorhizobium loti	Strain_ICMP 3153	U50166	Mesorhizobium loti MAFF303099	NC_002678.2	2
HOT660	Defluvibacter lusatiensis	Strain_DSM 11099	NR_025312	Sinorhizobium medicae WSM419	NC_009636.1	3
HOT662	Finegoldia magna	Strain_ATCC 29328	NR_074677	Finegoldia magna ATCC 29328	NC_010376.1	4
HOT663	Stenotrophomonas maltophilia	Strain_LMG 958	X95923	Stenotrophomonas maltophilia K279a	NC_010943.1	4
HOT664	Treponema maltophilum	Strain_Smibert D4B	AF023039	Treponema brennaborense DSM 12168	NC_015500.1	4
HOT664	Treponema maltophilum	Clone_C021	AF023038	Treponema brennaborense DSM 12168	NC_015500.1	4
HOT665	Prevotella marshii	Strain_E9_34	AF481227	Prevotella sp. oral taxon 299 str. F0039	NC_022124.1	3
HOT666	Corynebacterium matruchotii	Strain_CIP 81.82	X82065	Corynebacterium jeikeium K411	NC_007164.1	3
HOT666	Corynebacterium matruchotii	Strain_ChDC OS35	AF543287	Corynebacterium maris DSM 45190	NC_021915.1	4
HOT667	Treponema medium	Clone_C007	AF023051	Treponema denticola ATCC 35405	NC_002967.9	2
HOT669	Neisseria meningitidis	Strain_M8067	AF382273	Neisseria meningitidis FAM18	NC_008767.1	4
HOT671	Actinomyces meyeri	Strain_CIP 103148	X82451	Kineococcus radiotolerans SRS30216	NC_009664.2	4
HOT673	Peptostreptococcaceae [XI][G-6] [Eubacterium] minutum	Strain_SC 87K	U13037	Alkaliphilus metalliredigens QYMF	NC_009633.1	10
HOT674	Atopobium minutum	Strain_NCFB 2751	X67148	Atopobium parvulum DSM 20469	NC_013203.1	1
HOT676	Proteus mirabilis	Strain_ATCC 29906	AF008582	Proteus mirabilis HI4320	NC_010554.1	7
HOT677	Streptococcus mitis	Strain_ATCC 49456	AF003929	Streptococcus mitis B6	NC_013853.1	4
HOT678	Solobacterium moorei	Strain_AHP 13983	AY044915	Erysipelothrix rhusiopathiae str. Fujisawa	NC_015601.1	7
HOT681	Rothia mucilaginosa	Strain_DY-18	NR_074690	Rothia mucilaginosa DY18	NC_013715.1	3
HOT682	Neisseria mucosa	Strain_LNP405	AJ239282	Neisseria lactamica 02006	NC_014752.1	4
HOT683	Simonsiella muelleri	Strain_ATCC29453T	AF328147	Neisseria meningitidis 053442	NC_010120.1	4
HOT684	Mitsuokella multacida	Strain_NCTC 10934	X81878	Selenomonas ruminantium subsp. lactilytica TAM6421	NC_017068.1	7
HOT685	Prevotella multiformis	Strain_PPPA21	AB182483	Prevotella denticola F0289	NC_015311.1	4
HOT686	Streptococcus mutans	Strain_NCTC 10449	AJ243965	Streptococcus mutans GS5	NC_018089.1	5
HOT688	Actinomyces viscosus	Strain_NCTC 10951	X82453	Jonesia denitrificans DSM 20603	NC_013174.1	5
HOT689	Fusobacterium naviforme	Strain_DMS 20699	AJ006965	Fusobacterium nucleatum subsp. vincentii 3 1 36A2	NC_022196.1	5
HOT690	Fusobacterium necrophorum	Strain_D4	AF044948	Fusobacterium nucleatum subsp. nucleatum ATCC 25586	NC_003454.1	5
HOT691	Mogibacterium neglectum	Strain_ATCC 700924	AB037875	Alkaliphilus oremlandii OhILAs	NC_009922.1	8
HOT692	Mycobacterium neoaurum	Strain_ATCC 25795	M29564	Mycobacterium smegmatis str. MC2 155	NC_008596.1	2
HOT693	Prevotella nigrescens	Strain_NCTC 9336	X73963	Prevotella intermedia 17	NC_017860.1	4
HOT693	Prevotella nigrescens	Strain_F0103	GU470890	Prevotella intermedia 17	NC_017860.1	4
HOT694	Peptostreptococcaceae [XI][G-6] [Eubacterium] nodatum	Strain_ATCC 33099	Z36274	Alkaliphilus metalliredigens QYMF	NC_009633.1	10
HOT698	Fusobacterium nucleatum subsp. nucleatum	Strain_ATCC 25586	AJ133496	Fusobacterium nucleatum subsp. nucleatum ATCC 25586	NC_003454.1	5
HOT700	Capnocytophaga ochracea	Strain_ATCC 33596	L14635	Capnocytophaga ochracea DSM 7271	NC_013162.1	4
HOT701	Actinomyces odontolyticus	Strain_NCTC 9935	X80504	Beutenbergia cavernae DSM 12333	NC_012669.1	2
HOT703	Desulfomicrobium orale	Strain_DSM 12838	AJ251623	Desulfomicrobium baculatum DSM 4028	NC_013173.1	2
HOT704	Mycoplasma orale	Strain_ATCC 23714	AY796060	Mycoplasma arthritidis 158L31	NC_011025.1	1
HOT705	Prevotella oralis	Strain_ATCC 33269	AY323522	Prevotella sp. oral taxon 299 str. F0039	NC_022124.1	3
HOT705	Prevotella oralis	Clone_ELU0173-000438	HQ815176	Prevotella sp. oral taxon 299 str. F0039	NC_022124.1	3
HOT706	Kingella oralis	Strain_CCUG 30450	L06164	Neisseria meningitidis M01240149	NC_017514.1	4
HOT707	Streptococcus oralis	Strain_ATCC 35037	AF003932	Streptococcus oralis Uo5	NC_015291.1	4
HOT708	Actinomyces oricola	Strain_CCUG 46090	AJ507295	Arthrobacter sp. FB24	NC_008541.1	5.5
HOT709	Lactobacillus oris	Strain_F0423	HM596285	Lactobacillus reuteri TD1	NC_021872.1	6
HOT711	Moraxella osloensis	Strain_Ben 58	X95304	Psychrobacter sp. PRwf1	NC_009524.1	4.6
HOT714	Prevotella pallens	Strain_JCM 11140	NR_113121	Prevotella intermedia 17	NC_017860.1	4
HOT716	Lactobacillus paracasei	Strain_JCM 8130	D79212	Lactobacillus casei ATCC 334	NC_008526.1	5
HOT717	Variovorax paradoxus	Strain_NBRC 15149	NR_113736	Variovorax paradoxus S110	NC_012791.1	2
HOT718	Haemophilus parainfluenzae	Strain_CIP 102513	EU083530	Haemophilus parainfluenzae T3T1	NC_015964.1	6
HOT720	Aggregatibacter paraphrophilus	Strain_ATCC 29241	M75042	Aggregatibacter aphrophilus NJ8700	NC_012913.1	6
HOT721	Streptococcus parasanguinis I	Strain_ATCC 15912	AF003933	Streptococcus parasanguinis ATCC 15912	NC_015678.1	4
HOT723	Atopobium parvulum	Strain_ATCC22793	AF292372	Atopobium parvulum DSM 20469	NC_013203.1	1
HOT724	Treponema parvum	Strain_D96NR-3	AF033304	Treponema brennaborense DSM 12168	NC_015500.1	4
HOT725	Treponema pectinovorum	Strain_ATCC 33768	M71237	Treponema brennaborense DSM 12168	NC_015500.1	4
HOT726	Centipeda periodontii	Strain_DSM 2778	AJ010963	Selenomonas ruminantium subsp. lactilytica TAM6421	NC_017068.1	7
HOT728	Streptococcus peroris	Strain_GTC848	AB008314	Streptococcus oralis Uo5	NC_015291.1	4
HOT729	Neisseria pharyngis	Strain_NCTC 4590	AJ239281	Neisseria meningitidis 8013	NC_017501.1	4
HOT731	Klebsiella pneumoniae	Strain_ATCC 13884	Y17657	Klebsiella pneumoniae subsp. rhinoscleromatis SB3432	NC_021232.1	7.9
HOT731	Klebsiella pneumoniae	Strain_ATCC 13885	AF228919	Klebsiella pneumoniae CG43	NC_022566.1	7.9
HOT732	Mycoplasma pneumoniae	Strain_ATCC 15531	M29061	Mycoplasma pneumoniae M129	NC_000912.1	1
HOT733	Chlamydophila pneumoniae	Strain_TW183	L06108	Chlamydophila pneumoniae AR39	NC_002179.2	1
HOT734	Streptococcus pneumoniae	Strain_ATCC 33400	AF003930	Streptococcus pneumoniae R6	NC_003098.1	4
HOT736	Dialister pneumosintes	Strain_ATCC 33048	X82500	Megasphaera elsdenii DSM 20460	NC_015873.1	7
HOT737	Neisseria polysaccharea	Strain_ATCC 43768	L06167	Neisseria meningitidis M01240149	NC_017514.1	4
HOT738	Anaerococcus prevotii	Strain_DSM 20548	NR_074575	Anaerococcus prevotii DSM 20548	NC_013171.1	4
HOT739	Propionibacterium propionicum	Strain_DSM 43307	AJ315953	Propionibacterium propionicum F0230a	NC_018142.1	2
HOT740	Pseudomonas pseudoalcaligenes	Strain_LMG 1225	Z76666	Pseudomonas mendocina NK01	NC_015410.1	4
HOT742	Mogibacterium pumilum	Strain_ATCC 700696	AB021701	Paenibacillus polymyxa CR1	NC_023037.1	13.3
HOT743	Treponema putidum	Strain_OMZ 844	AY369249	Treponema denticola ATCC 35405	NC_002967.9	2
HOT745	Streptococcus pyogenes	Strain_JCM 5674	AB023575	Streptococcus pyogenes M1 GAS	NC_002737.1	5.8
HOT746	Actinomyces radicidentis	Strain_CCUG 36733	AJ251986	Arthrobacter arilaitensis Re117	NC_014550.1	6
HOT747	Erythromicrobium ramosum	Strain_DSM 8510	AF465837	Erythrobacter litoralis HTCC2594	NC_007722.1	1
HOT748	Campylobacter rectus	Strain_ATCC 33238	L04317	Campylobacter concisus 13826	NC_009802.1	3
HOT748	Campylobacter rectus	Strain_CCUG 19168	L06973	Campylobacter curvus 525.92	NC_009715.1	3
HOT749	Lactobacillus rhamnosus	Strain_F11	AF243146	Lactobacillus rhamnosus GG	NC_013198.1	5
HOT750	Atopobium rimae	Strain_ATCC49626	AF292371	Atopobium parvulum DSM 20469	NC_013203.1	1
HOT753	Cronobacter sakazakii	Strain_JCM1233	AB004746	Cronobacter sakazakii ATCC BAA894	NC_009778.1	7
HOT754	Mycoplasma salivarium	Strain_PG20	AF125583	Mycoplasma arthritidis 158L31	NC_011025.1	1
HOT755	Streptococcus salivarius	Strain_ATCC 13419	M58839	Streptococcus salivarius CCHSS3	NC_015760.1	6
HOT756	Lactobacillus salivarius	Strain_ATCC 11741	AF089108	Lactobacillus salivarius CECT 5713	NC_017481.1	7
HOT757	Gemella sanguinis	Strain_C24KA	AY005051	Macrococcus caseolyticus JCSC5402	NC_011999.1	4
HOT758	Streptococcus sanguinis	Strain_ATCC 10556	AF003928	Streptococcus sanguinis SK36	NC_009009.1	4
HOT759	Peptostreptococcaceae [XI][G-5] [Eubacterium] saphenum	Strain_ATCC 49989	U65987	Alkaliphilus metalliredigens QYMF	NC_009633.1	10
HOT762	Aggregatibacter segnis	Strain_ATCC 33393	M75043	Aggregatibacter aphrophilus NJ8700	NC_012913.1	6
HOT763	Campylobacter showae	Strain_CCUG 3054	L06974	Campylobacter concisus 13826	NC_009802.1	3
HOT764	Neisseria sicca	Strain_Q13	AJ239292	Neisseria lactamica 02006	NC_014752.1	4
HOT767	Streptococcus sinensis	Strain_HKU4	AF432856	Streptococcus oligofermentans AS 1.3089	NC_021175.1	4
HOT768	Streptococcus sobrinus	Strain_NCTC 12279	AJ243966	Streptococcus gordonii str. Challis substr. CH1	NC_009785.1	4
HOT769	Treponema socranskii subsp. buccale	Strain_ATCC 35534	AF033305	Treponema denticola ATCC 35405	NC_002967.9	2
HOT769	Treponema socranskii subsp. socranskii	Strain_ATCC 35536	AF033306	Treponema caldaria DSM 7334	NC_015732.1	3
HOT769	Treponema socranskii subsp. paredis	Strain_ATCC 35535	AF033307	Treponema brennaborense DSM 12168	NC_015500.1	4
HOT769	Treponema socranskii subsp. 04	Strain_D11B-2	AF033308	Treponema caldaria DSM 7334	NC_015732.1	3
HOT769	Treponema socranskii subsp. A	Clone_C044	AF056344	Treponema paraluiscuniculi Cuniculi A	NC_015714.1	2
HOT769	Treponema socranskii subsp. B	Clone_G047	AF056343	Treponema caldaria DSM 7334	NC_015732.1	3
HOT775	Capnocytophaga sputigena	Clone_071064_219	JQ474920	Capnocytophaga ochracea DSM 7271	NC_013162.1	4
HOT775	Capnocytophaga sputigena	Strain_ATCC 33612	X67609	Capnocytophaga ochracea DSM 7271	NC_013162.1	4
HOT776	Campylobacter sputorum	Strain_BU-112B	AF022768	Campylobacter concisus 13826	NC_009802.1	3
HOT777	Jonquetella anthropi	Strain_E3_33	AF481216	Aminobacterium colombiense DSM 12261	NC_014011.1	3
HOT780	Veillonella sp.	Clone_HB016	DQ087189	Veillonella parvula DSM 2008	NC_013520.1	4
HOT780	Veillonella sp.	Strain_F0009	GQ422743	Veillonella parvula DSM 2008	NC_013520.1	4
HOT781	Prevotella saccharolytica	Strain_JCM 17484	NR_113320	Prevotella sp. oral taxon 299 str. F0039	NC_022124.1	3
HOT781	Prevotella saccharolytica	Strain_F0055	GQ422744	Prevotella sp. oral taxon 299 str. F0039	NC_022124.1	3
HOT782	Prevotella fusca	Strain_JCM 17724	NR_114304	Prevotella melaninogenica ATCC 25845	NC_014370.1	4
HOT782	Prevotella fusca	Strain_F0012	GQ422745	Prevotella melaninogenica ATCC 25845	NC_014370.1	4
HOT785	Porphyromonas uenonis	Strain_JCM 13868	NR_113091	Porphyromonas asaccharolytica DSM 20707	NC_015501.1	2
HOT785	Porphyromonas uenonis	Strain_F0120	GQ422746	Porphyromonas asaccharolytica DSM 20707	NC_015501.1	2
HOT786	Paenibacillus phoenicis	Strain_F0064	GQ422747	Paenibacillus polymyxa SC2	NC_014622.1	13.3
HOT787	Bacteroides pyogenes	Strain_F0041	GQ422748	Bacteroides thetaiotaomicron VPI5482	NC_004663.1	5
HOT788	Anaerococcus tetradius	Strain_F0127	GQ422749	Anaerococcus prevotii DSM 20548	NC_013171.1	4
HOT790	Peptoniphilaceae [G-2] sp.	Clone_EX153	AY134899	Clostridium acidurici 9a	NC_018664.1	6
HOT794	Prevotella multisaccharivorax	Strain_JCM 12954	AB200414	Prevotella dentalis DSM 3688	NC_019960.1	5
HOT795	Prevotella shahii	Strain_JCM 12083	AB108825	Prevotella sp. oral taxon 299 str. F0039	NC_022124.1	3
HOT801	Enterococcus casseliflavus	Strain_32	AF039899	Enterococcus casseliflavus EC20	NC_020995.1	5
HOT802	Enterococcus saccharolyticus	Strain_ATCC 43076	AF061004	Enterococcus casseliflavus EC20	NC_020995.1	5
HOT803	Enterococcus italicus	Strain_LMG 21727	AJ626902	Enterococcus casseliflavus EC20	NC_020995.1	5
HOT804	Lactococcus lactis	Strain_ATCC 19435	M58837	Lactococcus lactis subsp. lactis Il1403	NC_002662.1	6
HOT805	Treponema pallidum	Strain_Nichols	M88726	Treponema pallidum subsp. pallidum str. Nichols	NC_000919.1	2.4
HOT806	Olsenella profusa	Strain_D315A-29	AF292374	Olsenella uli DSM 7084	NC_014363.1	1
HOT807	Olsenella sp.	Strain_F0004	EU592964	Olsenella uli DSM 7084	NC_014363.1	1
HOT808	Tannerella sp.	Clone_BU045	AF385565	Tannerella forsythia ATCC 43037	NC_016610.1	2
HOT809	Olsenella sp.	Strain_F0206	EU592965	Olsenella uli DSM 7084	NC_014363.1	1
HOT810	Atopobium sp.	Strain_BV3Ac1	JN809768	Olsenella uli DSM 7084	NC_014363.1	1
HOT810	Atopobium sp.	Strain_F0209	EU592966	Olsenella uli DSM 7084	NC_014363.1	1
HOT811	Arcanobacterium haemolyticum	Strain_CIP 103370	AJ234059	Arcanobacterium haemolyticum DSM 20595	NC_014218.1	4
HOT812	Helicobacter pylori	Strain_ATCC 43504	M88157	Helicobacter pylori HPAG1	NC_008086.1	2
HOT813	Dolosigranulum pigrum	Clone_BF0002A144	AM696959	Carnobacterium sp. 174	NC_015391.1	8
HOT814	Atopobium vaginae	Strain_VA14183_00	AF325325	Olsenella uli DSM 7084	NC_014363.1	1
HOT816	Lactobacillus coleohominis	Strain_DSM 14060	AM113776	Lactobacillus reuteri DSM 20016	NC_009513.1	6
HOT817	Lactobacillus crispatus	Strain_DSM 20584	Y17362	Lactobacillus crispatus ST1	NC_014106.1	4
HOT818	Lactobacillus reuteri genosp. 1	Strain_DSM 20016	L23507	Lactobacillus reuteri DSM 20016	NC_009513.1	6
HOT819	Lactobacillus johnsonii	Strain_ATCC 33200	AJ002515	Lactobacillus johnsonii NCC 533	NC_005362.1	4.7
HOT820	Prevotella sp.	Strain_P2A_FAAD4	AF537212	Prevotella melaninogenica ATCC 25845	NC_014370.1	4
HOT821	Haemophilus ducreyi	Strain_ATCC 33921	AY513483	Haemophilus ducreyi 35000HP	NC_002940.2	6
HOT822	Mycobacterium tuberculosis	Strain_not listed	X52917	Mycobacterium tuberculosis H37Rv	NC_000962.3	1
HOT823	Mycobacterium leprae	Strain_Br4923	NR_102782	Mycobacterium leprae Br4923	NC_011896.1	1
HOT824	Bacillus anthracis	Strain_Delta Ames	AF155951	Bacillus anthracis str. Ames	NC_003997.3	10.8
HOT825	Listeria monocytogenes	Strain_R1653	EU090894	Listeria monocytogenes Finland 1998	NC_017547.1	5.9
HOT827	Yersinia pestis	Strain_not listed	L37604	Yersinia pestis CO92	NC_003143.1	6.6
HOT828	Bordetella pertussis	Strain_CIP 105.894	AF142327	Bordetella pertussis CS	NC_017223.1	3
HOT829	Gardnerella vaginalis	Strain_NML 060420	EF194095	Gardnerella vaginalis ATCC 14019	NC_014644.1	2
HOT830	Mobiluncus mulieris	Strain_CCUG 20071	AJ427625	Mobiluncus curtisii ATCC 43063	NC_014246.1	2
HOT831	Alloiococcus otitis	Strain_not listed	AY957475	Carnobacterium sp. 174	NC_015391.1	8
HOT832	Turicella otitidis	Clone_nbw13b04c1	GQ059809	Corynebacterium terpenotabidum Y11	NC_021663.1	5
HOT833	Moraxella catarrhalis	Strain_ATCC 25238	U10876	Moraxella catarrhalis BBH18	NC_014147.1	4
HOT834	Pseudomonas otitidis	Strain_MCC 10330	AY953147	Pseudomonas aeruginosa LES431	NC_023066.1	4
HOT835	Corynebacterium mucifaciens	Strain_87-0436	AF537599	Corynebacterium diphtheriae INCA 402	NC_016783.1	5
HOT836	Peptoniphilus lacrimalis	Strain_JCM 8139	AB971812	Clostridium acidurici 9a	NC_018664.1	6
HOT836	Peptoniphilus lacrimalis	Strain_F0141	GQ422750	Clostridium acidurici 9a	NC_018664.1	6
HOT837	Sneathia sanguinegens	Strain_CCUG 41628	NR_118342	Streptobacillus moniliformis DSM 12112	NC_013515.1	5
HOT838	Lactobacillus iners	Strain_CCUG 28746	Y16329	Lactobacillus gasseri ATCC 33323	NC_008530.1	6
HOT839	Lactobacillus jensenii	Strain_KC36b	AF243159	Lactobacillus gasseri ATCC 33323	NC_008530.1	6
HOT840	Peptoniphilus indolicus	Strain_ATCC 29427	D14147	Anaerococcus prevotii DSM 20548	NC_013171.1	4
HOT841	Megasphaera sp.	Clone_Y14	DQ666094	Megasphaera elsdenii DSM 20460	NC_015873.1	7
HOT842	Campylobacter ureolyticus	Strain_ATCC 33387	L04321	Campylobacter jejuni RM1221	NC_003912.7	3
HOT843	Dialister micraerophilus	Strain_ADV 04.01	AF473837	Veillonella parvula DSM 2008	NC_013520.1	4
HOT844	Sneathia amnii [NVP]	Strain_AMN-1	AY078425	Streptobacillus moniliformis DSM 12112	NC_013515.1	5
HOT845	Leptotrichia goodfellowii	Strain_F0264	FJ577259	Leptotrichia buccalis C1013b	NC_013192.1	5
HOT847	Leptotrichia sp.	Strain_F0260	FJ577250	Leptotrichia buccalis C1013b	NC_013192.1	5
HOT848	Actinobaculum sp.	Strain_F0332	GQ131416	Arcanobacterium haemolyticum DSM 20595	NC_014218.1	4
HOT849	Actinomyces johnsonii	Strain_F0330	GU470900	Jonesia denitrificans DSM 20603	NC_013174.1	5
HOT850	Actinomyces cardiffensis	Strain_F0333	GU470888	Arcanobacterium haemolyticum DSM 20595	NC_014218.1	4
HOT851	Haemophilus haemolyticus	Strain_F0397	HM596277	Haemophilus influenzae F3031	NC_014920.1	6
HOT852	Actinomyces massiliensis	Strain_F0489	tbd	Jonesia denitrificans DSM 20603	NC_013174.1	5
HOT853	Corynebacterium urealyticum	Strain_DSM 7109	NR_027597	Corynebacterium urealyticum DSM 7109	NC_010545.1	3
HOT854	Ralstonia pickettii	Strain_ATCC 27511	NR_043152	Ralstonia pickettii 12D	NC_012856.1	4.5
HOT855	Kytococcus sedentarius	Strain_CV91	AJ717359	Kytococcus sedentarius DSM 20547	NC_013169.1	2
HOT856	Sanguibacter keddieii	Strain_DSM 10542	NR_027595	Sanguibacter keddieii DSM 10542	NC_013521.1	4
HOT857	Rhodobacter capsulatus	Strain_TCRI	AB017798	Rhodobacter capsulatus SB 1003	NC_014034.1	4
HOT858	Comamonas testosteroni	Strain_ATCC 11996	NR_029161	Comamonas testosteroni CNB1	NC_013446.1	3
HOT859	Anaerococcus lactolyticus	Strain_JCM 8140	AB673373	Anaerococcus prevotii DSM 20548	NC_013171.1	4
HOT860	Fusobacterium gonidiaformans	Strain_VE32H03	GQ179686	Fusobacterium nucleatum subsp. nucleatum ATCC 25586	NC_003454.1	5
HOT861	Lactobacillus plantarum	Strain_ZDY78	EU559598	Lactobacillus plantarum WCFS1	NC_004567.2	5
HOT862	Bifidobacterium longum	Strain_ATCC 15697	NR_043437	Bifidobacterium longum subsp. infantis ATCC 15697 = JCM 1222	NC_011593.1	3.6
HOT863	Capnocytophaga sp.	Strain_F0517	tbd	Capnocytophaga canimorsus Cc5	NC_015846.1	3
HOT864	Capnocytophaga sp.	Clone_GEJ8	GU561335	Capnocytophaga ochracea DSM 7271	NC_013162.1	4
HOT864	Capnocytophaga sp.	Strain_F0512	tbd	Capnocytophaga ochracea DSM 7271	NC_013162.1	4
HOT865	Kluyvera ascorbata	Strain_CDC 0556/74	AF176566	Enterobacter lignolyticus SCF1	NC_014618.1	7
HOT865	Kluyvera ascorbata	Strain_F0526	tbd	Enterobacter aerogenes EA1509E	NC_020181.1	8
HOT866	Actinomyces graevenitzii	Strain_CCUG 27294	NR_042167	Mobiluncus curtisii ATCC 43063	NC_014246.1	2
HOT866	Actinomyces graevenitzii	Strain_F0530	tbd	Mobiluncus curtisii ATCC 43063	NC_014246.1	2
HOT869	TM7 [G-1] sp.	Clone_4W02	KM018321	Candidatus Saccharimonas aalborgensis	NC_021219.1	1
HOT870	TM7 [G-6] sp.	Clone_4Z11	KM018322	Candidatus Saccharimonas aalborgensis	NC_021219.1	1
HOT871	GN02 [G-1] sp.	Clone_4L02	JX294352	Desulfotomaculum reducens MI1	NC_009253.1	8
HOT872	GN02 [G-1] sp.	Clone_CN02	JX294353	Arcobacter butzleri RM4018	NC_009850.1	5
HOT873	GN02 [G-2] sp.	Clone_4Q04	JX294354	Nitratiruptor sp. SB1552	NC_009662.1	3
HOT874	SR1 [G-1] sp.	Clone_4Y03	JX294355	candidate division SR1 bacterium RAAC1 SR1 1	NC_023002.1	1
HOT875	SR1 [G-1] sp.	Clone_CN01	JX294356	candidate division SR1 bacterium RAAC1 SR1 1	NC_023002.1	1
HOT876	Clostridiales [F-3][G-1] sp.	Strain_F0540	tbd	Clostridium pasteurianum BC1	NC_021182.1	9
HOT877	Actinomyces sp.	Strain_F0543	tbd	Mobiluncus curtisii ATCC 43063	NC_014246.1	2
HOT878	Capnocytophaga sp.	Strain_F0545	tbd	Capnocytophaga ochracea DSM 7271	NC_013162.1	4
HOT879	Leptotrichia sp.	Strain_F0557	tbd	Leptotrichia buccalis C1013b	NC_013192.1	5
HOT880	Enterococcus durans	Strain_CECT 411	AJ420801	Enterococcus hirae ATCC 9790	NC_018081.1	6
HOT881	Lactobacillus buchneri	Strain_JCM 1115	AB205055	Lactobacillus buchneri NRRL B30929	NC_015428.1	5
HOT882	Lactobacillus panis	Strain_DSM 6035	X94230	Lactobacillus reuteri TD1	NC_021872.1	6
HOT883	Lactobacillus pentosus	Strain_ATCC 8041	D79211	Lactobacillus plantarum WCFS1	NC_004567.2	5
HOT884	Lactobacillus rapi	Strain_YIT 11204	NR_041659	Lactobacillus buchneri CD034	NC_018610.1	5
HOT885	Prevotella scopos	Strain_JCM 17725	AB683253	Prevotella melaninogenica ATCC 25845	NC_014370.1	4
HOT886	Streptococcus oligofermentans	Strain_LGM 21535	AY099095	Streptococcus oligofermentans AS 1.3089	NC_021175.1	4
HOT887	Veillonella denticariosi	Strain_CCUG 54362	EF185167	Veillonella parvula DSM 2008	NC_013520.1	4
HOT888	Actinomyces dentalis	Strain_R18165	AJ697609	Propionibacterium acnes TypeIA2 P.acn31	NC_016511.1	2.9
HOT889	Bifidobacterium breve	Strain_ATCC 15700	AB006658	Bifidobacterium breve ACS071VSch8b	NC_017218.1	2.6
HOT890	Bifidobacterium subtile	Strain_JCM 7109	D89329	Bifidobacterium longum subsp. longum JDM301	NC_014169.1	3.6
HOT891	Bifidobacterium scardovii	Strain_YIT 11867	AB437363	Bifidobacterium bifidum BGN4	NC_017999.1	3
HOT892	Selenomonas sp.	Strain_F0426	tbd	Selenomonas ruminantium subsp. lactilytica TAM6421	NC_017068.1	7
HOT893	Actinomyces oris	Clone_070043_377	JQ464727	Jonesia denitrificans DSM 20603	NC_013174.1	5
HOT893	Actinomyces oris	Strain_JCM 16131	AB545935	Jonesia denitrificans DSM 20603	NC_013174.1	5
HOT894	Ottowia sp.	Strain_W10237	tbd	Ramlibacter tataouinensis TTB310	NC_015677.1	1
HOT894	Ottowia sp.	Clone_BL117	JQ406530	Ramlibacter tataouinensis TTB310	NC_015677.1	1
HOT895	Bifidobacterium animalis subsp. lactis	Strain_DSM 10140	AB050136	Bifidobacterium animalis subsp. lactis Bl04	NC_012814.1	3.9
HOT895	Bifidobacterium animalis subsp. animalis	Strain_JCM 1190	D86185	Bifidobacterium animalis subsp. animalis ATCC 25527	NC_017834.1	3.9
HOT896	Actinomyces sp.	Clone_FL377	JQ406543	Thermobifida fusca YX	NC_007333.1	4
HOT897	Actinomyces sp.	Clone_HS14_2W_C6	KC203057	Verrucosispora maris AB18032	NC_015434.1	3
HOT898	Aggregatibacter sp.	Clone_ncd1799g05c1	JF155716	Aggregatibacter aphrophilus NJ8700	NC_012913.1	6
HOT898	Aggregatibacter sp.	Clone_HS19_2W_I12	KC203060	Aggregatibacter aphrophilus NJ8700	NC_012913.1	6
HOT899	Bacteroidetes [G-3] sp.	Clone_BL234	JQ406536	Parabacteroides distasonis ATCC 8503	NC_009615.1	7
HOT900	Bergeyella sp.	Clone_HS1_1W_C3	KC203058	Riemerella anatipestifer RACH2	NC_020125.1	3
HOT901	Capnocytophaga sp.	Clone_BL218	JQ406535	Capnocytophaga ochracea DSM 7271	NC_013162.1	4
HOT902	Capnocytophaga sp.	Clone_FL163	JQ406542	Capnocytophaga ochracea DSM 7271	NC_013162.1	4
HOT903	Capnocytophaga sp.	Clone_HS5_2W_I24	KC203061	Capnocytophaga ochracea DSM 7271	NC_013162.1	4
HOT904	Erysipelotrichaceae [G-1] sp.	Clone_BL163	JQ406531	Spiroplasma apis B31	NC_022998.1	1
HOT905	Erysipelotrichaceae [G-1] sp.	Clone_DL151	JQ406538	Spiroplasma diminutum CUAS1	NC_021833.1	1
HOT906	Mollicutes [G-2] sp.	Clone_CP6_C1	KC203059	Bacillus cytotoxicus NVH 39198	NC_009674.1	13
HOT907	Bergeyella sp.	Clone_BL190	JQ406533	Riemerella anatipestifer RACH2	NC_020125.1	3
HOT908	Haemophilus sp.	Clone_ELU0149-000192	HQ801362	Haemophilus influenzae KR494	NC_022356.1	6
HOT908	Haemophilus sp.	Clone_AL159	JQ406529	Haemophilus influenzae KR494	NC_022356.1	6
HOT909	Leptotrichia sp.	Clone_CP4_C6	KC203062	Leptotrichia buccalis C1013b	NC_013192.1	5
HOT910	Stomatobaculum sp.	Clone_CL133	JQ406544	Ruminococcus torques L214	NC_021015.1	1
HOT911	Bacteroidetes [G-7] sp.	Clone_DL325	JQ406540	Porphyromonas gingivalis ATCC 33277	NC_010729.1	4
HOT912	Alloprevotella sp.	Clone_BL176	JQ406532	Paludibacter propionicigenes WB4	NC_014734.1	3
HOT912	Alloprevotella sp.	Clone_HS3_1W_C6	KC203063	Bacteroides helcogenes P 36108	NC_014933.1	5
HOT913	Alloprevotella sp.	Clone_P3D1-597	EF509172	Tannerella forsythia ATCC 43037	NC_016610.1	2
HOT914	Alloprevotella sp.	Clone_ncd78e11c1	HM247808	Bacteroides thetaiotaomicron VPI5482	NC_004663.1	5
HOT915	Propionibacterium sp.	Clone_HS10_B_C3	KC203064	Microlunatus phosphovorus NM1	NC_015635.1	1
HOT916	Tannerella sp.	Clone_CP6_C2	KC203065	Tannerella forsythia ATCC 43037	NC_016610.1	2
HOT917	Veillonella sp.	Clone_H2-plate10_E12	HQ176290	Veillonella parvula DSM 2008	NC_013520.1	4
HOT917	Veillonella sp.	Clone_EL130	JQ406541	Veillonella parvula DSM 2008	NC_013520.1	4
HOT918	Veillonellaceae [G-1] sp.	Clone_DL111	JQ406537	Selenomonas sputigena ATCC 35185	NC_015437.1	4
HOT919	Selenomonas sp.	Strain_W7667	tbd	Selenomonas ruminantium subsp. lactilytica TAM6421	NC_017068.1	7
HOT919	Selenomonas sp.	Strain_W7667	tbd	Selenomonas sputigena ATCC 35185	NC_015437.1	4
HOT920	Selenomonas sp.	Strain_W5150	tbd	Selenomonas ruminantium subsp. lactilytica TAM6421	NC_017068.1	7
HOT921	Paenibacillus glucanolyticus	Strain_W10507	tbd	Paenibacillus sp. Y412MC10	NC_013406.1	10.4
HOT922	Peptostreptococcaceae [XI][G-7] sp.	Clone_ncd2459c12c2	JF212838	Filifactor alocis ATCC 35896	NC_016630.1	4
HOT924	Lachnospiraceae [G-9] sp.	Clone_rRNA436	AY959209	Roseburia intestinalis XB6B4	NC_021012.1	1
HOT927	Treponema sp.	Clone_nbu415h07c1	GQ039278	Treponema succinifaciens DSM 2489	NC_015385.1	4
HOT928	Gemella sp.	Strain_W2231	tbd	Macrococcus caseolyticus JCSC5402	NC_011999.1	4
HOT929	Peptoniphilaceae [G-3] sp.	Strain_W2294	tbd	Anaerococcus prevotii DSM 20548	NC_013171.1	4
HOT930	Porphyromonas sp.	Clone_071041_260	JQ468499	Porphyromonas gingivalis ATCC 33277	NC_010729.1	4
HOT931	Bergeyella sp.	Clone_069063_075	JQ447552	Riemerella anatipestifer RACH1	NC_018609.1	3
HOT932	Kingella sp.	Clone_ELU0155-000287	HQ804648	Neisseria meningitidis alpha710	NC_017505.1	4
HOT933	Pedobacter sp.	Clone_nbu291f04c1	GQ023217	Pedobacter heparinus DSM 2366	NC_013061.1	3
HOT934	Oribacterium parvum	Strain_ACB1	NR_125570	Roseburia hominis A2183	NC_015977.1	4
HOT934	Oribacterium parvum	Strain_FTB41	AF287770	Roseburia hominis A2183	NC_015977.1	4
HOT935	Fastidiosipila sanguinis	Clone_nck255g10c1	KF098649	Clostridiales genomosp. BVAB3 str. UPII95	NC_013895.2	2
HOT936	Selenomonas sp.	Clone_ncd436f04c1	HM324994	Selenomonas sputigena ATCC 35185	NC_015437.1	4
HOT937	Selenomonas sp.	Clone_nck300f01c1	KF105618	Selenomonas sputigena ATCC 35185	NC_015437.1	4
HOT938	Lactobacillus reuteri genosp. 2	Strain_K16	KC700337	Lactobacillus reuteri I5007	NC_021494.1	6
HOT939	Olsenella sp.	Clone_ncd319g05c1	HM312362	Olsenella uli DSM 7084	NC_014363.1	1
HOT942	Prevotella sp.	Clone_22B412	FJ976378	Prevotella sp. oral taxon 299 str. F0039	NC_022124.1	3
HOT943	Prevotella aurantiaca	Strain_OMA31	NR_112878	Prevotella intermedia 17	NC_017860.1	4
HOT944	Haemophilus sputorum	Strain_CCUG 13788	JF506642	Haemophilus parainfluenzae T3T1	NC_015964.1	6
HOT945	Haemophilus parahaemolyticus	Strain_G321	LK985384	Actinobacillus pleuropneumoniae serovar 3 str. JL03	NC_010278.1	6
HOT945	Haemophilus parahaemolyticus	Strain_NCTC 8479	AJ295746	Actinobacillus pleuropneumoniae serovar 3 str. JL03	NC_010278.1	6
HOT946	Haemophilus pittmaniae	Strain_CCUG 48703	AJ290755	Haemophilus parainfluenzae T3T1	NC_015964.1	6
HOT948	Streptococcus lactarius	Strain_MV1	NR_117425	Streptococcus sp. IP16	NC_022582.1	2
HOT949	Aggregatibacter sp.	Clone_CCUG 36139	JF506655	Aggregatibacter aphrophilus NJ8700	NC_012913.1	6
HOT950	Peptostreptococcaceae [XI][G-3] sp.	Clone_101E03	AM419965	Alkaliphilus oremlandii OhILAs	NC_009922.1	8
HOT951	Treponema sp.	Clone_303D03	AM420103	Treponema denticola ATCC 35405	NC_002967.9	2
HOT952	TM7 [G-1] sp.	Strain_TM7x	tbd	Candidatus Saccharimonas aalborgensis	NC_021219.1	1
