# Supplementary material for: R/G Value—A Numeric Index of Individual Periodontal Health and Oral Microbiome Dynamics
Source: Front Cell Infect Microbiol. 2021 Mar 10;11:602643. doi: 10.3389/fcimb.2021.602643 (PMC7988090; doi:10.3389/fcimb.2021.602643)
Supplement: Supplementary file 6 [file Table_5.xlsx]

## Sheet: Testing set all proband charact
sample	healthy status	Age	Gender	Periodontitis localized/ generalized	PPD /mm/ (perio pocket depth)	BOP /%/ (bleeding on probing)	CAL /mm/ (clinical attachment loss)	R/G value	sampled tooth
TH1	healthy	20	F					-0.187518	46
TH2	healthy	23	F					-2.47204	46
TH3	healthy	21	F					-1.89822	46
TH4	healthy	21	F					0.234507	46
TH5	healthy	20	F					-1.0256	46
TH6	healthy	22	F					-1.0726	46
TH7	healthy	22	F					-1.27941	46
TH8	healthy	38	M					0.203424	46
TH9	healthy	23	F					-0.641727	46
TH10	healthy	22	F					-0.0284052	46
TH11	healthy	22	F					-0.433153	46
TH12	healthy	28	F					-1.13913	46
TH13	healthy	21	F					0.226972	46
TH14	healthy	27	F					-0.981037	46
TH15	healthy	22	F					-1.19014	46
TH16	healthy	39	F					-0.537008	46
TH17	healthy	23	F					-0.826675	46
TH18	healthy	22	F					-0.543681	46
TH19	healthy	22	F					-1.2315	46
TH20	healthy	22	F					-1.97772	46
TP1	aggressive periodontitis	25	F	L	6	65	6	1.7509	16
TP2	aggressive periodontitis	40	F	G	7	85	8	2.36127	26
TP3	aggressive periodontitis	31	F	L	5	100	7	1.08443	16
TP4	aggressive periodontitis	39	F	L	8	90	8	0.518479	26
TP5	aggressive periodontitis	20	F	G	8	92	8	2.59209	13
TP6	aggressive periodontitis	30	F	G	6	45	7	3.97559	11
TP7	aggressive periodontitis	37	F	L	5	35	5	-1.03132	17
TP8	aggressive periodontitis	42	M	G	6	100	6	1.56478	13
TP9	aggressive periodontitis	33	M	G	8	100	8	-1.18436	46
TP10	aggressive periodontitis	28	M	G	7	40	7	1.51458	24
TP11	aggressive periodontitis	31	F	G	7	55	10	2.49052	32
TP12	aggressive periodontitis	24	M	G	9	100	9	2.58998	26
TP13	aggressive periodontitis	29	M	G	11	100	11	3.76011	22
TP14	aggressive periodontitis	35	M	L	7	100	9	1.15358	36
TP15	aggressive periodontitis	34	M	G	8	75	8	0.422356	16
TP16	aggressive periodontitis	47	M	L	8	32	8	2.26523	26
TP17	aggressive periodontitis	38	M	L	12	64	12	3.34049	14
TP18	aggressive periodontitis	35	M	G	8	100	10	2.65308	14
TP19	aggressive periodontitis	43	F	L	8	84	8	0.593715	22
TP20	aggressive periodontitis	40	M	L	8	100	8	2.18247	22

## Sheet: Testing set Healthy individuals
	Relative abundances of oral taxa in subgingival plaque samples of periodontaly healthy individuals and R/G valuet calculation
	TH1	TH2	TH3	TH4	TH5	TH6	TH7	TH8	TH9	TH10	TH11	TH12	TH13	TH14	TH15	TH16	TH17	TH18	TH19	TH20
CT 106 Mycoplasma buccale; M. faucium	0	0	0.0436864	0	0	0	0	0	0	0	0	0	0	0	0	0	0	0	0	0
CT 11 Treponema socranskii subsp. B	0.10157	0	0	0.0221624	0	0	0	0	0	0	0	0.0394436	0	0	0	0.140681	0	0	0	0
CT 12 Fretibacterium sp.	0	0	0	0	0	0	0	0	0	0	0	0	0	0	0	0	0	0	0	0
CT 15 Parvimonas micra	0	0	0	0	0	0	0	0.501449	0	0	0	0	0	0	0	0	0	0	0	0
CT 21 Selenomonas sputigena	0	0.0107712	0.0382256	0.0055406	0	0	0	0	0	0	0	0	0	0	0	0	0	0	0	0
CT 22 Porphyromonas endodontalis	0	0.0035904	0.0054608	0	0	0	0	0.00864568	0	0.0120993	0	0	0	0	0	14.6308	0	0	0	0.251505
CT 3 Fusobacterium nucleatum subsp. vincentii; F. periodonticum; F. nucleatum subsp.polymorphum; F. nucleatum subsp.animalis; F. naviforme; F. nucleatum subsp.nucleatum	30.2298	0.226914	0.755775	28.0044	4.72636	4.03118	4.03476	31.1244	8.81413	1.88749	12.9867	4.08636	38.2059	4.40165	0.637075	2.53226	3.45567	0.075975	0.998784	0.50301
CT 33 Enterococcus faecalis; E. casseliflavus; E. saccharolyticus; E. durans	0.00541704	0.00718081	0.0109216	0	0.0159736	0.657163	0.00933972	0.00864568	0.167545	13.3987	0	0.0591654	0	0	3.98172	0	0	13.9034	0	0
CT 42 Treponema maltophilum	0	0	0	0	0	0	0	0	0	0	0	0	0	0	0.0530896	0	0	0	0	0
CT 50 Treponema denticola; T. putidum	0	0	0	0	0	0	0	0	0.0212082	0	0	0	0	0	0	0.562724	0	0	0	0
CT 56 Campylobacter rectus; C. showae	0.0857698	0	0.0728107	2.84418	0.0365111	0.0653352	0.261512	0	0.0141388	0	0.629743	0	0	0	0	0	0.429809	0	0.256098	0.16767
CT 7 Treponema vincentii; T. medium	0	0.00718081	0	0	0	0	0	0	0	0	0	0	0.0727455	0	0	0.984766	0	0	0	0
CT 77 Leptotrichia hongkongensis	0.877561	0	0.0174746	0.0177299	0.0438133	0.117603	0.00747177	0	2.25655	0.0580765	0.531783	0.709985	0.756553	0.183402	0	0	0.670502	0	0.998784	0
CT 83 Treponema sp.	0	0	0	0	0	0	0	0	0	0	0	0	0	0	0	0	0	0	0	0
HOT 274 Bacteroidales [G-2] sp.	0.0045142	0	0.0218432	0	0	0.0653352	0	0	0	4.21054	0	0	0	0	0	0.0937873	0	2.40588	0	0
HOT 304 Prevotella sp.	0	0	0	0	0	0	0	0.00864568	0	0	0	0	0	0	0	0	0	0	0	0
HOT 363 Fretibacterium fastidiosum	0	0	0	0	0	0	0	0	0	0	0	0	0	0	0	0	0	0	0	0
HOT 41 Desulfobulbus sp.	0	0	0	0	0	0	0	0	0	0	0	0	0	0	0	0	0	0	0	0
HOT 466 Alloprevotella tannerae	0	0	0	0	0	0	0.0149435	0	0	0	0	0.0315549	0	0.0366804	0	0	0	0	0	0
HOT 500 Lachnospiraceae [G-8] sp.	0	0	0	0	0	0	0	0	0	0.241985	0	0	0	0	0	0	0	0	0	0
HOT 539 Filifactor alocis	0	0	0	0	0	0.00816689	0	0	0	0.931644	0	0	0	0	0	0	0	0.854719	0	0
HOT 613 Tannerella forsythia	0	0	0	0	0	0	0	0	0	0	0	0	0	0	0	0	0	0	0	0
HOT 619 Porphyromonas gingivalis	0	0.0035904	0.0109216	0	0	0	0.00933972	0	0	0.0120993	0	0	0	0	0	0	0	0	0	0
HOT 623 Campylobacter gracilis	1.57094	0	0	0.339824	0	0.0980027	0	1.19887	0.226221	0	0.349857	0	1.21242	0	0	0	0.0859618	0	1.15244	0
HOT 643 Prevotella intermedia	0	0	0	0	0	0	0	0	0	0	0	0	0	0	0	0	0	0	0	0
HOT 693 Prevotella nigrescens	0.00338565	0	0	0	0	0	0	0	0	0	0	0	0	0	0	0	0	0	0	0
HOT 736 Dialister pneumosintes	0	0	0	0	0	0	0	0	0	0	0	0	0	0	0	0	0	0	0	0
HOT 754 Mycoplasma salivarium	0	0	0	0	0	0	0	0	0	0	0	0	0	0	0	0	0	0	0	0
suma R	32.879	0.259227	0.977119	31.2338	4.82265	5.04278	4.33736	32.8507	11.4998	20.7527	14.4981	4.92651	40.2476	4.62173	4.67188	18.945	4.64194	17.24	3.40611	0.922185
CT 2 Streptococcus sp.; S. tigurinus; S. dentisani; S. infantis; S. mitis; S. oralis; S peroris; S. pneumoniae; S. lactarius	11.7618	1.35358	43.0529	8.68212	21.9477	23.1531	46.5491	13.5478	7.88945	6.75139	18.6474	12.6417	14.2945	5.36451	22.8285	26.0963	3.09463	26.1164	9.79576	57.8462
CT 23 Haemophilus haemolyticus	0.045142	0.332711	22.331	0.203155	0.492899	0.163338	1.45077	0.726237	0.0565552	0.0725956	0.43149	3.16864	1.57615	0.733608	1.13258	17.6789	0.171924	0.126625	1.21647	0.16767
CT 24 Haemophilus paraphrohaemolyticus; H. sputorum; H. parahaemolyticus	0.0541704	0.023936	0.258478	0.64271	0.232758	0.223228	8.42442	0.778111	0.0282776	0.201654	0.128281	0.578507	0.363727	0.30567	10.9011	3.14187	0.386828	3.73544	0.0640246	2.43122
CT 25 Neisseria flava; N. lactamica; N. mucosa; N. pharyngis; N. sicca	0.555247	0.0897601	0.191128	0.465411	5.76418	2.25406	4.4457	0.155622	12.0675	0.508169	5.79014	2.4455	0.0363727	7.51948	0.743254	1.26613	0.580242	8.26228	0.384148	0
CT 27 Neisseria weaveri; N. subflava; N. flavescens; N. meningitidis	1.09357	1.93882	1.48534	0.055406	4.23072	0.163338	0.99001	0.224788	1.06041	0.0483971	0.157436	20.5896	0.0727455	3.39294	5.83985	0.703404	0.773656	0.664781	0	0
CT 37 Gemella morbillorum; G. Haemolysans; G. sanquinis	0.903969	1.3859	2.8833	1.95583	1.23225	0.179672	5.77194	1.48706	0.46658	0.0483971	0.647236	2.58356	0.290982	14.6263	0.371627	10.4807	8.12339	7.02769	0	0.628763
CT 4 Actinomyces naeslundii; A. viscosus; A. johnsonii; A. oris	0.436072	15.9443	1.44165	0.10638	0.339553	0.0261341	0.0597742	0.0138331	0.186632	0.0774353	0	0.0788873	0.0290982	0.440165	0	0.0562724	0	0	0.614636	0
CT 43 Streptococcus gordonii; S. sanguinis	0.714372	0.0682177	0.311266	0.7369	3.91581	3.51176	0.438967	0.423638	1.59062	6.30372	2.86883	0.335271	1.12755	1.05456	0.318537	1.40681	1.41837	0.949688	10.6601	0.50301
CT 48 Rothia aeria; R. dentocariosa	0.0315994	45.4306	0.254837	0.0369373	1.43306	0.0108892	0.174341	0.080693	0.0282776	0	0.0932952	0.0525915	0	1.71175	0.424717	0.0937873	0.171924	0	0	0.33534
CT 49 Granulicatella adiacens; Enterococcus italicus	0.203591	0.308775	0.226441	0.0664872	0.60152	0.105625	0.353664	0.0864568	0.496272	0.867921	0.151605	1.0045	0.0727455	0.183402	0.870669	0.328255	1.10031	0.392538	0.256098	0.083835
CT 5 Streptococcus australis; S. parasanguinis II; S. cristatus; S. parasanguinis I; S. sinensis; S. oligofermentans	1.08341	0.201063	0.158363	0.127434	3.54614	0.196005	0.485665	0.0778111	3.13881	0.447673	1.03208	0.788873	0	0.183402	4.35334	0.140681	0.386828	0	0	0.251505
CT 6 Veillonella rogosae; V. dispar; V. parvula; V.atypica; V. denticarioso	32.4447	1.26023	2.41367	4.08896	4.21018	23.5207	0.924632	1.04613	18.3981	0.725956	6.15749	15.3041	2.94619	3.80559	6.68929	0.914426	8.76811	0.284906	24.9696	0.125753
CT 80 Streptococcus vestibularis; S. salivarius	0.0090284	0.00478721	0.0473269	0	0.0273833	0.0054446	0.012453	0.00576379	0.247429	0.00806618	0.0116619	0.276105	0	1.77289	1.41572	0	0	0.0633125	0	0.251505
HOT 22 Lautropia mirabilis	0.356622	3.96859	0.152902	0.0369373	1.66125	0.304897	0.261512	0.080693	1.3856	0.225853	0.233238	0.0788873	0	1.28381	0	0.187575	2.83674	0	1.92074	19.6174
HOT 322 Bergeyella sp.	0.0406278	0.105319	0.444145	0.258561	0.684582	0.631573	0.112077	0.207496	0.0848328	3.51685	0.466476	0.262958	0.0969939	0	0.0707861	0	0.257885	0.126625	0.128049	0.33534
HOT 706 Kingella oralis	0.138812	0.0215424	0.0327648	0.132974	0.273833	1.83755	0.0560383	0.025937	2.01478	1.80279	0.332364	0	0.581964	0	0	0.0703404	0.322357	0	7.97106	0
HOT 718 Haemophilus parainfluenzae	0.760643	4.42577	1.61276	0.605772	0.561358	3.31576	12.0233	1.59657	1.25835	0.5485	2.15745	7.67836	2.37635	1.86459	16.4224	2.67294	2.75078	12.5359	0.0640246	5.0301
suma G	50.6333	76.8639	77.2983	18.202	51.1552	59.6031	82.5344	20.5646	50.3985	22.1554	39.3064	67.868	23.8654	44.2427	72.3823	65.2384	31.144	60.2862	58.0447	87.6076
sumaR/sumaG	0.649354	0.00337255	0.0126409	1.71596	0.094275	0.0846061	0.0525522	1.59744	0.228177	0.936688	0.368847	0.0725896	1.68645	0.104463	0.0645445	0.290397	0.149048	0.285969	0.0586808	0.0105263
R/G value (=log sumaR/sumaG)	-0.187518	-2.47204	-1.89822	0.234507	-1.0256	-1.0726	-1.27941	0.203424	-0.641727	-0.0284052	-0.433153	-1.13913	0.226972	-0.981037	-1.19014	-0.537008	-0.826675	-0.543681	-1.2315	-1.97772
CT 1 Selenomonas flueggei; S. noxia; S. dinae; S. infelix; Centipeda periodontii	0.0116079	0	0	0.395757	0.0078238	0.0046668	0	0	0.0302974	0	0.0699714	0.0112696	0	0.0524006	0	0.0803891	0.0368408	0	0	0
CT 10 Prevotella histicola; P. melaninogenica; P. veroralis; P. scopos	0.165897	0.628321	0.507854	0.465411	0.0753041	28.4616	0.233493	0.0432284	0.46658	0.0362978	1.76678	6.23209	0.181864	0.091701	16.0331	1.54749	0.4513	0.0949688	0.0960369	0
CT 100 Pedobacter sp.	0	0	0	0	0	0	0.0498118	0	0	0.0161324	0	0	0	0	0	0	0	0	0	0
CT 101 Leptotrichia hofstadii	0.625668	0	0.00436864	0	0.169776	0	0	0	0	0	1.4694	0.0157775	0	0	0.0849433	0.0562724	0.206308	0	0	0
CT 103 Ralstonia pickettii	0	0.0223403	0	0	0	0	0	0	0	0	0	0	0	0	0	0	0	0	0	0.11178
CT 104 Lactobacillus plantarum; L. pentosus	0.0108341	0.00287232	0	0	0	0	0	0	0	0	0	0	0.0290982	0	0	0	0	0	0	0
CT 105 Neisseria sp.	0	0	0.0109216	0	0.00684582	0	0.00933972	0.00864568	0	0	0.104957	0	0	0	0	0	0	0	0	0
CT 13 Aggregatibacter aphrophilus; A. paraphrophilus; Haemophilus pittmaniae	0.0157997	0.0311168	0.0509675	0.635322	16.3661	0.843912	0.709818	2.37468	0.692801	11.6637	0.0699714	0.0657394	0.193988	1.10041	0.247751	0.468936	0	0	0.128049	0.251505
CT 14 Prevotella sp.	0	0	0	0	0	0	0	0	0	0	0	0	0	0	0	0	0	0	0	0
CT 16 Capnocytophaga sp.	1.42536	0	0	1.03609	0	0	0.0933972	0.00864568	0.0106041	0.0483971	0.0174929	0	0.0363727	0	0	0	0	0.0949688	0	0
CT 17 Selenomonas sp.	0.00193466	0.0143616	0	0	0	0	0	0	0.012119	0	0	0	0	0	0	0	0	0	0	0
CT 18 Lactobacillus vaginalis; L. oris; L. reuteri genosp.1; L. panis; L.reuteri genosp.2	0	0	0	0	0	0	0	0	0	0	0	0	0	0	0	0	0	0	0	0
CT 19 Lactobacillus parafarraginis; L. kisonensis; L. brevis; L. buchneri; L. rapi	0	0	0	0	0	0	0	0	0	0	0	0	0	0	0	0	0	0	0	0
CT 20 Selenomonas artemidis	0.0406278	0	0	0.0387842	0.00684582	0	0.00933972	0	0.212082	0	0.0349857	0	0	0	0	0	0	0	0	0
CT 26 Eikenella sp.; Kingella denitrificans	0.0710987	0.0574465	0.234814	0.0720278	0.759886	0.10617	0.065378	0	1.62243	0.0967941	0.892136	0.197218	0.0363727	0.275103	0.0530896	0.140681	3.41698	0	0.384148	0
CT 28 Lachnoanaerobaculum orale; L. suburreum	0.112855	0	0.00364053	0	0.00456388	0	0	0	0.0070694	0	0	0	0	0	0	0	0.0429809	0	0	0
CT 29 Capnocytophaga sp.	0.0440135	0.0035904	0.0054608	0.991768	0	0	0.0466986	0	1.2937	0	0	0	0	0	0	0	0	0	0	0
CT 30 Veillonellaceae [G-1] sp.	0	0	0	0	0	0	0	0	0	0	0.0174929	0	0	0	0	0	0	0	0	0
CT 31 Capnocytophaga sp.	0.0812556	0.0035904	0	0.0498654	0	0	0	1.6081	0.286311	0.0120993	0	0	0	0	0	0	0	0	0.192074	0
CT 32 Lactobacillus ultunensis; L. acidophilus; L. crispatus	0	0	0	0	0	0	0	0	0.0742287	0	0	0	0	0.091701	0	0	0	0	0	0
CT 34 Leptotrichia wadei	0.880269	0.0143616	0	0	0	0	0	0	0.186632	0	0	0.331326	0	0	0	0	0	0	1.07561	0
CT 35 Treponema sp.	0	0	0	0	0	0	0	0	0	0	0	0	0	0	0	0	0	0	0	0
CT 36 Veillonellaceae [G-1] sp.	0	0	0	0	0	0	0	0	0	0	0	0	0	0	0	0	0	0	0	0
CT 38 Peptostreptococcaceae [XI][G-7] [Eubacterium] yurii subsp.schtitka/margaretiae	0	0	0	0	0	0	0	0.0691654	0	0	0.0174929	0	0	0	0	0	0	0	0	0
CT 39 Staphylococcus warneri; S. aureus; S. caprae; S. epidermidis	0.0689442	0.0757249	0.00397149	0.0241772	0	0	0.0407551	0	0	0	0	0	0	0.0333458	0	0	0	0	0	0
CT 40 Veillonellaceae [G-1] sp.	0	0.0035904	0	0	0	0	0	0	0	0	0	0.0197218	0	0	0	0	0	0	0	0
CT 41 Klebsiella pneumoniae; Kluyvera ascorbata	0	0.00181793	0	0	0	0	0	0	0	0.00691387	0	0	0	0	0	0	0	0	0	0.0718586
CT 44 Peptococcus sp.	0.00916417	0	0	0	0	0.00245621	0	0	0	0.0145555	0	0	0	0	0	0	0	0	0	0
CT 45 Actinomyces georgiae	0.0045142	0	0	0	0.0182555	0	0	0.0576379	0	0	0	0	0	0	0	0	0	0	0	0
CT 46 Mogibacterium timidum; M. diversum; M. pumilum	0	0	0	0	0	0	0	0	0	0	0	0	0	0	0	0	0	0	0	0
CT 47 Aggregatibacter segnis	0.0180568	0	0.331288	0.91974	0.579613	0.0217784	0.0373589	0	0.629177	0.0483971	0.116619	0.18407	0.0242485	0	0	0.0468936	0.0859618	0	1.08842	0
CT 51 Capnocytophaga granulosa	0.0180568	0.0430849	0.00728107	1.44794	0.666327	0.0326676	0	0.0691654	0.0989716	0	19.1722	0.0525915	0	0	0	0.0937873	0.171924	0	2.94513	0
CT 52 Lactobacillus casei; L. paracasei; L. rhamnosus	0	0	0	0	0	0	0	0	0	0	0	0	0	0	0	0	0	0	0	0
CT 53 Tannerella sp.	0.819328	0	0	1.6511	0.0958415	0	0.0933972	0	0	0.0725956	0.7347	0.0788873	0	0	0	0	0.257885	0.189938	0	0
CT 54 Streptococcus anginosus; S. constellatus; S. intermedius	0.0981839	0.0143616	0.027304	0.637169	0.00684582	0.138837	0.196134	1.8934	0	0	0.0524786	0.0394436	0.872945	0.183402	0	0.0703404	0.0644714	0	2.40092	0.125753
CT 57 Alloprevotella sp.	0	0	0	0	0	0	0.00747177	0	0	0.00967941	0	0	0	0	0	0	0	0	0	0
CT 58 Prevotella loescheii	0	0	0	0	0	0	0	0	0	0	0.139943	0.0157775	0	0.0366804	0	0	0.0515771	0	0	0
CT 59 Haemophilus aegyptius; H. influenzae	0	0.00478721	0	0	0	0	0	0	0	0	0	0	0	0	0	0	0	0	0	0
CT 60 Campylobacter concisus; C. curvus	0.126398	3.20743	0.0509675	0.369373	0.200811	0.0653352	0.149435	0	0.749356	0.0161324	0.559771	0.552211	0.242485	0.061134	0.0707861	0.0937873	0.94558	0	0.128049	0
CT 61 Peptostreptococcus stomatis; P. anaerobius	0	0	0.00216269	0.0109715	0	0.0129377	0	0	0	0.091044	0	0.00781062	0	0	0	0	0	0.0376114	0	0
CT 64 Actinomyces gerencseriae; A. israelii; A. massiliensis	0.265809	3.92623	0.0412761	0.00886496	0.01643	0	0	0	0	0.0193588	0	0.0272025	0.0792675	0	0	0.0562724	0	0	0	0
CT 65 Catonella morbi	0	0	0	0	0.00342291	0	0	0	0	0	0	0	0	0	0	0	0	0	0	0
CT 66 Streptococcus downei; S. sobrinus	0	0	0	0	0	0	0	0	0	0	0	0	0	0	0	0	0	0	0	0
CT 67 Neisseria gonorrhoeae; N. polysaccharea	0	0	0	0	0	0	0	0	0	0	0	0	0	0	0	0	0	0	0	0
CT 68 Pseudomonas aeruginosa; P. otitidis	0	0	0	0	0	0	0	0	0	0.0362978	0	0	0	0	0	0	0	0	0	0.125753
CT 69 Desulfovibrio fairfieldensis	0	0	0	0	0	0	0	0	0	0	0	0	0	0	0	0	0	0	0	0
CT 71 Oribacterium sinus; O. parvum	0.010157	0	0.0163824	0	0	0.00816689	0.00933972	0	0	0.0604963	0	0.138053	0	0	0.0530896	0	0	0	0	0
CT 73 Acinetobacter baumannii	0.0910624	1.41388	0.0150643	0.0917065	0.934809	0	0.0257647	0	0	0	0.229217	0	0	0	0	0	0	0	0	0
CT 74 Propionibacterium acnes	0	0.0544751	0.0376607	0	0.0283275	0	0.0386471	0	0	0.0333773	0	0	0	0	0.146454	0	0	0	0	0
CT 75 Anaerococcus prevotii; A. tetradius	0	0	0	0	0	0	0	0	0	0	0	0	0	0	0	0	0	0	0	0
CT 76 Leptotrichia sp.	0.00541704	0.00287232	0.0131059	0.274814	0.0602432	0.013067	0.12702	0.00691654	0.398714	0	0.19592	0.205107	0	0	0	0.0562724	0.618925	0	0	0
CT 78 TM7 [G-1] sp.	0	0	0	0	0	0	0.0373589	0	0	0	0	0	0	0	0	0	0	0	0	0
CT 79 Achromobacter xylosoxidans; Bordetella pertussis	0	0	0	0	0	0	0.012453	0	0	0	0	0	0	0	0	0	0	0	0	0
CT 8 Porphyromonas pasteri; P. catoniae	2.25823	0.0287232	7.77072	20.0237	6.04486	0.0816689	2.87663	39.8652	8.68476	0.145191	1.25949	11.3992	4.21924	0.458505	0.743254	0.633064	48.8693	1.70944	3.84148	0
CT 81 Treponema sp.	0	0	0	0	0	0	0	0	0	0	0	0	0	0	0	0	0	0	0	0
CT 82 Alloprevotella sp.	0.0425625	0.0114893	0.844396	0.0297609	0.0109533	0	0.197468	0.0138331	0.127249	0	0	1.19458	0.0872945	0.183402	0.50966	0.0964669	0.0515771	0.15195	0	0
CT 85 Porphyrobacter tepidarius; Erythromicrobium ramosum	0	0	0	0	0	0	0	0	0	0	0	0	0	0	0	0	0	0	0	0
CT 86 Bergeyella sp.	0.0270852	0.129255	1.99501	0	0.118661	0	2.07964	0	0	0.758221	0.0233238	0.0262958	0.242485	0	0	0	0.0859618	0.5065	0	0
CT 87 Enterobacter cancerogenus	0	0	0.0081912	0	0	0	0	0	0.0106041	0.00604963	0	0	0	0	0	0	0	0	0	0
CT 88 Lactobacillus gasseri; L. johnsonii	0	0	0	0	0	0	0	0	0.0070694	0	0	0	0	0	0	0	0	0	0	0
CT 9 Actinomyces lingnae [NVP]; A. meyeri; A. odontolyticus; A. cardiffensis	0.0473991	0.0718081	0	0.0110812	0	0.0653352	0.0186794	0	0.296915	0	0	1.61719	0.145491	0	0.318537	0	0	0	0.192074	0
CT 90 Lachnospiraceae [G-7] sp.	0	0	0.00873728	0	0	0	0	0	0	0	0	0	0	0	0	0	0	0	0	0
CT 92 Gemella bergeri	0	0	0	0	0	0	0	0	0	0	0	0	0	0	0	0	0	0	0	0
CT 93 Peptostreptococcaceae [XI][G-4] sp.	0	0	0	0	0	0	0	0	0	0	0	0	0	0	0	0	0	0	0	0
CT 94 Peptostreptococcaceae [XI][G-1] [Eubacterium] infirmum/sulci	0	0	0	0	0	0	0	0	0	0	0	0	0	0	0	0	0	0	0	0
CT 95 Corynebacterium tuscaniense; C. mucifaciens	0	0.00574465	0	0	0	0	0	0	0	0	0	0	0	0	0	0	0	0	0	0
CT 96 Microbacterium ginsengisoli; M. flavescens	0	0	0	0.0110812	0	0	0	0	0	0.0241985	0.0349857	0	0	0	0	0	0	0	0	0.251505
CT 97 Stomatobaculum longum	0	0.157978	0	0	0	0	0	0	0	0	0	0	0	0	0	0	0	0	0	0
CT 98 Propionibacterium propionicum	0.0067713	0	0.054608	0.221624	4.80577	0.73502	0.0186794	0	0.0212082	2.25046	0	0	0.0727455	3.39294	0	0	0	0.189938	0.960369	0
CT 99 TM7 [G-1] sp.	0	0	0	0	0	0	0	0	0	0	0	0	0	0	0	0	0	0	0	0
HOT 1 Bartonella schoenbuchensis	0	0	0	0	0	0	0	0	0	0	0	0	0	0	0	0	0	0	0	0
HOT 100 Lachnospiraceae [G-3] sp.	0.0022571	0	0	0.0258561	0.00912776	0	0.00622648	0	0	0	0	0	0	0	0	0	0	0	0	0
HOT 102 Oribacterium sp.	0	0	0	0	0	0	0	0	0	0	0	0	0	0	0	0	0	0	0	0
HOT 107 Lachnoanaerobaculum umeaense	0	0	0	0.565141	0.0958415	0	0.00622648	0	0	0	0.0349857	0	0	0	0	0	0	0	0	0
HOT 108 Oribacterium asaccharolyticum	0.00338565	0	0.027304	0	0	0	0.00933972	0	0	0	0	0.0197218	0	0	0	0	0	0	0	0
HOT 118 Dialister invisus	0	0	0	0.00316606	0	0	0	0	0	0	0	0	0	0	0	0	0	0	0	0
HOT 119 Dialister sp.	0	0	0	0	0	0	0	0	0	0	0	0	0	0	0	0	0	0	0	0
HOT 121 Anaeroglobus geminatus	0	0.00205166	0	0	0	0	0	0	0	0	0	0	0	0	0	0	0	0	0	0
HOT 122 Megasphaera micronuciformis	0	0	0	0	0	0	0	0	0.012119	0	0	0.0225392	0	0	0.0303369	0	0	0	0	0
HOT 123 Megasphaera sp.	0	0	0	0	0	0	0	0	0	0	0	0	0	0	0	0	0	0	0	0
HOT 13 Neisseria bacilliformis	0	0.229786	0	0	0.0136916	0.0245007	0	0.0172914	0.201478	0.0483971	0.104957	0.177496	0	0	0	0	0	0	0.480184	0
HOT 131 Mitsuokella sp.	0	0	0	0	0	0	0	0	0	0	0	0	0	0	0	0	0	0	0	0
HOT 14 Neisseria oralis	0.0135426	0.0825793	1.40343	0.0221624	3.40237	0.931026	0.102737	0.00864568	0	8.96556	0	0.0197218	0.872945	40.1192	0.159269	2.32123	0.193414	0	5.08995	0
HOT 166 Johnsonella sp.	0	0	0	0	0	0	0	0	0	0	0	0	0	0	0	0	0	0	0	0
HOT 179 Actinomyces timonensis	0	0	0	0	0	0	0	0	0	0	0	0	0	0.183402	0	0	0	0	0	0
HOT 183 Actinobaculum sp.	0.135426	0.00718081	0	0	0.0342291	0	0	0	0.0106041	0	0	0	0	0	0	0	0	0	0	0
HOT 189 Kocuria sp.	0	0.124467	0	0	0.00912776	0	0	0	0.0848328	0	0.0233238	0	0	0	2.83144	0	0	0	0.768295	0
HOT 190 Arsenicicoccus bolidensis	0	0	0	0	0	0	0	0	0	0	0	0	0	0	0	0	0	0	0	0
HOT 191 Propionibacterium acidifaciens	0	0	0	0	0	0	0	0	0.0212082	0	0	0	0	0	0	0	0	0	0	0
HOT 195 Scardovia wiggsiae	0.00520869	0	0	0	0	0	0	0	0	0	0	0	0	0	0	0	0	0	0	0
HOT 199 Atopobium sp.	0	0	0	0	0	0	0	0	0	0	0	0	0	0	0	0	0	0	0	0
HOT 2 Caulobacter sp.	0.0067713	0.222605	0.0327648	0	0.0273833	0	0.112077	0	0	0.387177	0	0.0394436	0	0	0	0	0	0	0	0
HOT 20 Neisseria sp.	0	0	0	0	0.00684582	0	0	0	0.0106041	0	0.507293	0	0	0.091701	0	0	0	0	0	0
HOT 214 Leptotrichia shahii	0	0	0	0	0	0	0	0	0.0424164	0	0	0	0	0	0	0	0	0	0	0
HOT 215 Leptotrichia sp.	0.00270852	0	0	0	0.00547666	0.013067	0	0	0	0	0.0139943	0	0.0290982	0	0	0	0	0	0	0
HOT 218 Leptotrichia sp.	0	0	0	0	0	0	0	0	0	0	0	0	0	0	0	0	0	0	0	0
HOT 219 Leptotrichia sp.	0.00270852	0	0	0	0	0	0.00747177	0	0	0	0.0279886	0	0	0	0	0.0562724	0	0	0	0
HOT 221 Leptotrichia sp.	0.00270852	0	0	0	0	0	0	0	0.0254498	0	0	0.0631098	0	0	0	0.0562724	0	0	0	0
HOT 223 Leptotrichia sp.	0.251892	0	0	0	0	0	0	0	0	0	0	0	0	0	0	0	0	0	0	0
HOT 225 Leptotrichia sp.	0.0189596	0.00287232	0	0	0.399796	0	0.0597742	0.00691654	0.178149	0	0.0559771	0	0	0	0	0	0.103154	0	0	0
HOT 23 Delftia acidovorans	0.0162511	0.183829	0.0174746	0	0.00547666	0	0.0896613	0	0.00848328	0	0.0139943	0.0157775	0	0	0	0	0	0	0	0.100602
HOT 24 Schlegelella thermodepolymerans	0	0	0	0	0	0	0	0	0	0	0	0	0	0	0	0	0	0	0	0
HOT 249 Treponema sp.	0	0	0	0	0	0	0	0	0	0	0	0	0	0	0	0	0	0	0	0
HOT 25 Leptothrix sp.	0	0.373402	0	0	0	0	0.0373589	0	0	0.0483971	0	0	0	0	0	0	0	0	0	0.50301
HOT 253 Treponema sp.	0	0	0	0	0	0	0	0	0	0	0	0	0	0	0	0	0	0	0	0
HOT 257 Treponema sp.	0	0.0035904	0	0	0	0	0	0	0	0	0	0	0	0	0	0	0	0	0	0
HOT 26 Schlegelella aquatica	0	0	0	0	0	0	0	0	0	0	0	0	0	0	0	0	0	0	0	0
HOT 262 Treponema sp.	0	0	0	0	0	0	0	0	0	0	0	0	0	0	0	1.61783	0	0	0	0
HOT 27 Cupriavidus gilardii	0	0	0	0	0.0136916	0	0.0186794	0	0	0	0	0	0	0	0	0	0	0	0	0
HOT 270 Treponema sp.	0	0	0	0	0	0	0	0	0	0	0	0	0	0	0	0	0	0	0	0
HOT 28 Rhodocyclus sp.	0.0203139	0	0	0	0	0	0	0	0	0	0	0	0	0	0	0	0	0	0	0
HOT 281 Bacteroidetes [G-3] sp.	0	0	0	0	0	0	0	0	0	0	0	0	0	0	0	0	0	0	0	0
HOT 288 Prevotella oulorum	0.524776	0	0	1.0915	0.00684582	0.00816689	0	0	0.0106041	0	0	0.0986091	2.21874	0.0458505	0	0	0	0	0	0
HOT 289 Prevotella maculosa	0.0440135	0.0035904	0	0.18284	0	0.0163338	0.0280191	0	0	0	0.0174929	0	0	0	0	0.140681	0	0	0	0
HOT 291 Prevotella denticola	0	0	0	0	0	0	0	0	0	0	0	0.0197218	0	0	0	0	0	0	0	0
HOT 299 Prevotella nanceiensis	0.0812556	0.00957441	2.62846	0.0295499	0.00912776	0	0.373589	0	0	0	0	1.44627	0.533467	0.122268	0.35393	0.187575	0	0.126625	0	0
HOT 3 Sphingomonas echinoides	0	0.0143616	0	0	0	0	0	0	0	0	0	0	0	0	0	0	0	0	0	0
HOT 301 Prevotella sp.	0	0	0	0.00738747	0	0	0	0	0	0	0	0	0	0	0	0	0	0	0	0
HOT 302 Alloprevotella rava	0	0	0	0	0	0	0	0	0	0	0	0	0	0	0	0	0	0	0	0
HOT 303 Prevotella pleuritidis	0	0	0	0	0	0	0	0	0	0	0	0	0	0	0	0	0	0	0	0
HOT 305 Prevotella sp.	0	0	0	0	0	0	0	0	0	0	0	0	0	0	0	0	0	0	0	0
HOT 307 Prevotella salivae	0	0.0430849	0	0.138515	0.00684582	0.00816689	0	0	0.0212082	0	0	0.295827	0	0	0.318537	0	0	0	0	0
HOT 309 Prevotella sp.	0	0.0143616	0	0	0	0	0	0	0	0	0	0	0	0	0	0	0	0	0	0
HOT 311 Prevotella oris	0.294552	0	0.0054608	0.083109	0.00684582	0	0	0	0	0	0	0.0788873	0	0.091701	0	1.47715	0	0	0.480184	0
HOT 315 Prevotella sp.	0	0	0	0	0	0	0	0	0	0	0	0	0	0	0	0	0	0	0	0
HOT 317 Prevotella sp.	0.00270852	0	0	0.288111	0.0219066	0	0.0149435	0	0	0	7.33301	0.0315549	0	0	0	0	0	0	0	0
HOT 318 Pedobacter sp.	0	0	0	0	0	0	0	0	0	0	0	0	0	0	0	0	0	0	0	0
HOT 319 Bergeyella sp.	0.0045142	0	0	0	0	0	0	0	0.0141388	0.0161324	0	0	0	0	0	0	0	0	0	0
HOT 32 Pseudomonas sp.	0	0	0	0	0	0	0	0	0	0.314581	0	0	0	0	0	0	0	0	0	0
HOT 320 Flavitalea sp.	0.0090284	0.0718081	0	0	0	0	0	0	0	0	0	0	0	0	0	0	0	0.126625	0	0
HOT 326 Capnocytophaga sp.	0.0575561	0	0.0655296	0.0166218	0	0.0163338	0.00933972	0	0	0.0120993	0.61225	0	0	0	0	0	0.257885	0.0949688	4.99392	0
HOT 329 Capnocytophaga leadbetteri	0.121883	0.0215424	0.081912	12.0065	0.83519	0.0490014	0.0466986	0	1.85572	0.0362978	0.384843	0.0197218	0	0	0	0	5.80242	0	0	0
HOT 332 Capnocytophaga sp.	0.0067713	0	0	0	0.0479208	0	0	0	0	0	0	0	0	0	0	0	0	0	0	0
HOT 337 Capnocytophaga gingivalis	0.0609417	0.0251328	0.027304	0.171759	0.184837	0.653352	0.130756	0.138331	0.0318123	0	2.08165	0	0	0.091701	0	0	0.257885	0	3.26525	0
HOT 338 Capnocytophaga sp.	0.148969	0	0	0	0	0	0	0	0	0	0	0	0.0969939	0	0	0	0	0	0	0
HOT 345 SR1 [G-1] sp.	0	0	0	0	0	0	0	0	0	0	0	0	0	0	0	0	0	0	0	0
HOT 348 TM7 [G-1] sp.	0	0	0	0	0	0	0	0	0	0	0	0	0	0	0	0	0	0	0	0
HOT 349 TM7 [G-1] sp.	0	0	0	0	0	0	0	0	0	0	0	0	0	0	0	0	0	0	0	0
HOT 355 TM7 [G-4] sp.	0	0	0	0	0	0	0	0	0	0	0	0	0	0	0	0	0	0	0	0
HOT 356 TM7 [G-5] sp.	0	0	0	0	0.0273833	0	0	0	0	0	0	0	0	0	0	0	0	0	0	0
HOT 357 Pyramidobacter piscolens	0	0	0	0	0	0	0	0	0	0	0	0	0	0	0	0	0	0	0	0
HOT 368 Dietzia cinnamea	0	0	0	0	0	0	0	0	0	0	0	0	0	0	0	0	0	0	0	0
HOT 37 Stenotrophomonas nitritireducens	0.38935	8.35128	1.29421	0.0110812	0.260141	0	1.4103	0.0172914	0.148457	0.120993	0	0.709985	0.145491	0.504356	0	0.211021	0	0.284906	0.384148	8.42542
HOT 375 Peptoniphilus sp.	0	0	0	0	0	0	0	0	0	0	0	0	0	0	0	0	0	0.0949688	0	0
HOT 376 Prevotella sp.	0	0	0	0	0	0	0	0	0	0	0	0	0	0	0	0	0	0	0	0
HOT 378 Prevotella micans	0	0	0	0	0	0	0	0	0	0	0	0	0	0	0	0.0937873	0	0	0	0
HOT 389 Abiotrophia defectiva	0.0022571	0	0.0364053	0	0.0136916	0.0054446	0	0	0.0282776	0.0161324	0.0466476	0.0262958	0	0.152835	0.035393	0.140681	0.214905	0.126625	0	0
HOT 39 Bdellovibrio sp.	0	0.0718081	0.109216	0	0	0	0.0747177	0	0	0	0	0	0	0	0	0	0	0	0	0
HOT 392 Leptotrichia sp.	0	0	0.0262118	0	0.0273833	0	0.0149435	0	0	0	0.657731	0.0631098	0	0	0	0.112545	0	0	0	0
HOT 396 Prevotella sp.	0	0	0	0	0	0	0	0	0	0	0	0	0	0	0	0	0	0	0	0
HOT 4 Sphingomonas sp.	0.0067713	0.581645	0.0436864	0	0.0410749	0	0.149435	0	0	0	0	0	0.0727455	0	0	0.140681	0	0	0	0
HOT 416 Atopobium sp.	0	0	0	0	0	0	0	0	0	0	0	0	0	0	0	0	0	0	0	0
HOT 422 Bergeyella sp.	0	0	0	0	0	0	0.012453	0	0	0.0161324	0	0	0	0	0	0	0	0	0	0
HOT 435 Syntrophomonadaceae [VIII][G-1] sp.	0	0	0.00728107	0	0	0	0	0	0	0	0	0	0	0	0	0	0	0	0	0
HOT 439 Anaerolineae [G-1] sp.	0	0	0	0	0	0	0	0	0	0	0	0	0	0	0	0	0	0	0	0
HOT 44 Campylobacter sp.	0	0	0	0	0	0	0	0	0	0	0	0	0	0	0	0	0	0	0	0
HOT 443 Prevotella sp.	0	0	0	0	0	0	0	0	0	0	0	0	0	0.0458505	0	0	0	0	0	0
HOT 448 Actinomyces sp.	0.145583	0.0035904	0	0	0	0	0	0	0.0212082	0	0	0	0	0	0	0	0	0	0	0
HOT 45 Bacillus clausii	0	0	0	0	0	0.0046668	0	0	0	0.21433	0	0	0	0	0	0	0	0.217071	0	0
HOT 451 Catonella sp.	0	0	0	0	0	0	0	0	0	0	0	0	0	0	0	0	0	0	0	0
HOT 455 Butyrivibrio sp.	0	0	0	0	0	0	0	0	0	0	0	0.0131479	0	0	0	0	0	0	0	0
HOT 459 Kingella sp.	0.0045142	0	0	0.989921	0	0.0326676	0	0	0	0.0322647	0	0	0	0	0	0	0	0	0	0
HOT 465 Bacteroides zoogleoformans	0	0	0	0	0	0	0	0	0	0	0	0	0	0	0	0	0	0	0	0
HOT 468 Bacillus subtilis	0	0	0.00225188	0	0	0.00336779	0	0	0	0	0	0	0	0	0.0218926	0	0	0	0	0
HOT 473 Alloprevotella sp.	0.00270852	0.00287232	0	0.212759	0.0383366	0	0.0448306	0.00691654	0.0339331	0	0	0	0	0.110041	0.0424717	0.0562724	0.0515771	0.15195	0	0
HOT 475 Prevotella sp.	0	0	0	0.0221624	0	0	0	0	0	0	0	0	0	0	0	0	0	0	0	0
HOT 477 Pseudomonas stutzeri	0	0.0718081	0.0109216	0	0	0	0	0	0	0.0120993	0	0	0	0	0	0	0	0	0	0
HOT 48 Paenibacillus sp.	0	0	0	0	0	0	0	0	0	0.00363888	0	0	0	0	0	0	0	0	0	0
HOT 484 Erysipelothrix tonsillarum	0	0	0	0	0	0.0326676	0	0	0	2.1433	0	0	0	0	0	0	0	1.03109	0	0
HOT 485 Agrobacterium tumefaciens	0	0	0	0	0	0	0	0	0	0	0	0	0	0	0.0424717	0	0	0	0	0
HOT 490 Treponema sp.	0	0	0	0	0	0	0	0	0	0	0	0	0	0	0	0	0	0	0	0
HOT 493 Peptostreptococcaceae [XI][G-5] sp.	0	0	0	0	0	0	0	0	0	0	0	0	0	0	0	0	0	0	0	0
HOT 495 Peptostreptococcaceae [XI][G-3] sp.	0	0	0	0	0	0	0	0	0	0	0	0	0	0	0	0	0	0	0	0
HOT 498 Leptotrichia sp.	0	0	0	0	0	0	0	0	0	0	0	0	0	0	0	0	0	0	0	0
HOT 5 Sphingomonas sp.	0.0135426	0.129255	0.00728107	0.00738747	0	0	0	0	0	0	0	0	0	0	0	0	0	0	0	0
HOT 505 Bacteroidetes [G-5] sp.	0	0	0	0	0	0	0	0	0	0	0	0	0	0	0	0.281362	0	0	0	0
HOT 511 Bacteroidetes [G-5] sp.	0	0	0	0	0	0	0	0	0	0	0	0	0	0	0	0.0803891	0	0	0	0
HOT 515 Prevotella sp.	0	0	0	0	0	0	0	0	0	0	0	0	0	0	0	0	0	0	0	0
HOT 521 Mitsuokella sp.	0	0	0	0	0	0	0	0	0	0	0	0	0	0	0	0	0	0	0	0
HOT 523 Neisseria sp.	0	0	0	0	0	0	0	0	0	0	0	0	0	0	0	0	0	0	0	0
HOT 525 Actinomyces sp.	0.00466986	0	0	0	0	0	0	0	0	0	0	0	0	0	0	0	0	0	0	0
HOT 537 Streptococcus agalactiae	0	0	0	0	0	0.0046668	0.00533698	0.00494039	0	0.00691387	0	0	0	0	0	0	0.0368408	0	0	0
HOT 538 Pseudoramibacter alactolyticus	0	0	0	0	0	0	0	0	0	0	0	0	0	0	0	0	0	0	0	0
HOT 540 Cardiobacterium valvarum	0	0	0	0.0590997	0	0	0	0.0230551	0.0424164	0	0.0233238	0	0	0.061134	0	0	0.0859618	0	0	0
HOT 544 Ochrobactrum anthropi	0	0	0	0	0	0	0	0	0	0.0362978	0.0174929	0	0	0	0	0	0	0	0	0
HOT 552 Propionibacterium avidum	0	0	0.00728107	0	0	0	0.012453	0	0	0	0	0	0	0	0	0	0	0	0	0
HOT 556 Prevotella bivia	0	0	0	0	0	0	0.158775	0	0	0	0	0	0	0	0	0	0	0	0	0
HOT 557 Peptostreptococcaceae [XI][G-9] [Eubacterium] brachy	0	0	0	0	0	0	0	0	0	0	0	0	0	0	0	0	0	0	0	0
HOT 559 Afipia broomeae	0	0.00718081	0.0218432	0	0	0	0.0186794	0	0	0	0	0	0	0	0	0	0	0	0	0
HOT 560 Prevotella buccae	0	0	0	0	0	0	0	0	0	0	0	0	0	0	0	0	0	0	0	0
HOT 563 Leptotrichia buccalis	0.0514619	0	0	0	0.00547666	0	0	0	0	0	0	0.0157775	0	0	0	0.0562724	0.103154	0	0	0
HOT 569 Eggerthia catenaformis	0	0	0	0	0	0	0.012453	0	0	0	0	0	0	0	0	0	0	0	0	0
HOT 571 Burkholderia cepacia	0	0	0	0	0	0	0	0	0	0	0	0.0131479	0	0	0	0	0	0	0	0.083835
HOT 574 Escherichia coli	0	0.0307749	0	0	0	0	0.010674	0	0.00605949	0.449401	0	0	0	0	0	0	0	0.0542679	0	0.287434
HOT 577 Eikenella corrodens	0.0304709	0	0.0218432	0.0498654	0.0205375	0.204172	0	0.155622	0.127249	0.0362978	0.0174929	0	0	0	0	0.0703404	0.128943	0	0.0960369	0
HOT 579 Cryptobacterium curtum	0	0	0	0	0	0	0	0	0	0	0	0	0	0	0	0	0	0	0	0
HOT 583 Prevotella dentalis	0	0	0	0	0	0	0	0	0	0	0	0	0	0	0	0	0	0	0	0
HOT 590 Brevundimonas diminuta	0.0270852	0.229786	0.131059	0.0221624	0	0	0.224153	0	0	0.0725956	0	0	0.0727455	0.091701	0	0	0	0	0	0
HOT 591 Corynebacterium diphtheriae	0	0.0373402	0	0	0.0109533	0	0.00747177	0	0	0	0	0	0	0	0	0	0	0	0	0
HOT 595 Corynebacterium durum	0.022571	1.18244	0.0291243	0	0.921904	0	0	0	0.0565552	0.0161324	0.0466476	0.0525915	0	0.244536	0	0.0937873	0.0859618	0	0.128049	0
HOT 596 Granulicatella elegans	0.112855	0	1.87851	0.151443	0.0867138	0.0163338	1.26397	0.0979844	0.0070694	0.120993	0.0233238	0.0394436	0.0969939	1.10041	0	3.18877	0.0429809	0.126625	0	0
HOT 597 Bradyrhizobium elkanii	0	0	0	0	0.0136916	0	0	0	0	0	0	0	0	0	0	0	0	0	0	0
HOT 598 Neisseria elongata	0	0.0430849	0.0327648	0	0.136916	0.0326676	0	0	0.848328	0.0362978	0.0874643	0	0	0.0458505	0	0	0.193414	0	0	0
HOT 600 Prevotella enoeca	0	0	0	0	0	0	0	0	0	0	0	0	0	0	0	0	0	0	0	0
HOT 603 Bulleidia extructa	0	0	0	0.0775684	0	0	0.0186794	0	0	0	0	0	0	0	0	0	0	0	0	0
HOT 608 Lactobacillus fermentum	0	0	0	0	0	0	0	0	0	0	0	0	0	0	0	0	0	0	0	0
HOT 612 Pseudomonas fluorescens	0	0.0470017	0.015886	0	0	0	0.0203776	0	0	0.00879947	0	0	0	0	0	0	0	0	0	0
HOT 614 Lysinibacillus fusiformis	0	0	0	0	0.00273833	0	0	0	0	0.15971	0	0	0	0	0	0	0	0.0379875	0	0
HOT 627 Capnocytophaga haemolytica	1.86888	0	0	0	0	0.0163338	0	0	0	0	0.279886	0	9.27505	0.0458505	0	0	0	0	0.0960369	0
HOT 630 Bacteroides heparinolyticus	0	0	0	0	0	0	0	0	0	0	0	0	0	0	0	0	0	0	0	0
HOT 632 Mycoplasma hominis	0	0	0	0	0	0	0	0	0	0	0	0	0	0	0	0	0	0	0	0
HOT 633 Cardiobacterium hominis	0.090284	0	0.0655296	0.184687	0.209939	0.174227	0.0498118	0	0	0.0967941	0.18659	0.0788873	0.290982	0.061134	0	0	0.0859618	0	2.04879	0
HOT 635 Johnsonella ignava	0.0270852	0	0	0	0	0	0	0	0	0	0	0	0	0	0	0	0	0	0	0
HOT 636 Bosea vestrisii	0	0	0	0	0	0	0	0	0	0	0	0	0	0	0	0	0	0	0	0
HOT 646 Kingella kingae	0.00338565	0.0035904	0	0	0	0	0	0	0	0	0	0	0	0	0	0	0	0	0	0
HOT 653 Treponema lecithinolyticum	0	0	0	0	0	0	0	0	0	0	0	0	0	0	0	0.914426	0	0	0	0
HOT 654 Eggerthella lenta	0.0993124	0	0	0.00738747	0.00912776	0	0.0996236	0.0115276	0.212082	0	0	0.289253	0.048497	1.77289	0.283144	0	0	0	0.256098	0.33534
HOT 655 Eubacterium limosum	0	0	0	0	0	0	0	0	0	0	0	0	0	0	0	0	0	0	0	0
HOT 659 Mesorhizobium loti	0	0	0	0	0	0	0.0186794	0	0	0.0483971	0	0	0	0	0	0	0	0	0	0
HOT 660 Defluvibacter lusatiensis	0	0.00957441	0	0	0	0.0108892	0	0	0	0.193588	0	0	0	0	0	0	0	0	0	0
HOT 662 Finegoldia magna	0	0	0	0.0221624	0	0	0	0	0	0.0120993	0	0	0	0	0	0	0	0	0	0
HOT 663 Stenotrophomonas maltophilia	0.010157	0.215424	0.0054608	0	0	0	0	0	0.0106041	0.0120993	0	0	0	0	0	0	0	0	0	0
HOT 665 Prevotella marshii	0	0	0	0	0	0	0	0	0	0	0	0	0	0	0	0	0	0	0	0
HOT 666 Corynebacterium matruchotii	1.66574	0.157978	0.0163824	0.687035	0.842036	0.00816689	0.00933972	0	0.583226	0.0120993	0.349857	0.177496	0	0	0	0	0.128943	0	1.34452	0
HOT 673 Peptostreptococcaceae [XI][G-6] [Eubacterium] minutum	0	0	0	0	0	0	0	0	0	0	0	0	0	0	0	0	0	0	0	0
HOT 678 Solobacterium moorei	0	0	0	0	0	0	0.00533698	0	0	0	0	0	0	0	0	0	0	0	0	0
HOT 681 Rothia mucilaginosa	0.0045142	0.0191488	0	0	0	0	0.0373589	0	0	0	0	0.157775	0	0	0.141572	0	0	0	0	0
HOT 683 Simonsiella muelleri	0	0	0	0	0	0.0245007	0.354909	0	0.0106041	0.0120993	0	0	0	0	0	0	0	0	0	0
HOT 684 Mitsuokella multacida	0	0	0	0	0	0	0	0	0	0	0	0	0	0	0	0	0	0	0	0
HOT 685 Prevotella multiformis	0	0	0	0	0	0	0	0	0	0	0	0	0	0	0	0	0	0	0	0
HOT 686 Streptococcus mutans	0	0	0	0	0	0	0	0	0.118766	0	0	0	0	0	0	0	0.0515771	0	0.307318	0
HOT 700 Capnocytophaga ochracea	0.115112	0	0.0054608	0.0110812	0.109533	0.0571683	0	0	0.0530205	2.05688	0.0174929	0	0	0	0	0	0	0.664781	0.0960369	0
HOT 703 Desulfomicrobium orale	0	0	0	0	0	0	0	0	0	0.0967941	0	0	0	0	0	0	0	0	0	0
HOT 705 Prevotella oralis	0	0	0	0	0	0	0	0	0	0	0	0	0	0	0	0	0	0	0	0
HOT 711 Moraxella osloensis	0.00883213	0.0280988	0.0284911	0.0867225	0.0119058	0	0.00812149	0	0	0	0.0608447	0	0	0	0	0	0	0	0	0
HOT 714 Prevotella pallens	0	0	0.0600688	0.0166218	0	0	0.0466986	0	0.0106041	0	0	0.157775	0	0	0.318537	0	0	0	0	0
HOT 717 Variovorax paradoxus	0.0812556	0.00718081	0.054608	0	0.0136916	0	0.0747177	0	0	0	0	0	0	0	0	0.140681	0	0	0	0.50301
HOT 723 Atopobium parvulum	0.0135426	0	0	0	0	0	0	0	0	0	0	0	0	0	0	0	0	0	0	0
HOT 724 Treponema parvum	0	0	0	0	0	0	0	0	0	0	0	0	0	0	0	0	0	0	0	0
HOT 733 Chlamydophila pneumoniae	0	0.0574465	0	0	0	0	0.0747177	0	0	0	0	0	0	0	0	0	0	0	0	0
HOT 740 Pseudomonas pseudoalcaligenes	0	0.0718081	0.0054608	0	0	0	0	0	0.0318123	0.0362978	0	0	0	0.0458505	0.106179	0	0	0	0	0.125753
HOT 745 Streptococcus pyogenes	0	0	0	0	0	0	0	0	0	0	0	0	0	0	0	0	0	0	0	0
HOT 746 Actinomyces radicidentis	0	0	0	0	0	0	0	0	0	0	0	0	0	0	0	0	0	0	0	0
HOT 75 Ruminococcaceae [G-1] sp.	0	0	0	0.00330782	0.00408706	0	0	0	0	0	0.334192	0	0	0.0273734	0	0	0	0	0	0
HOT 750 Atopobium rimae	0	0	0	0	0	0	0	0	0	0	0	0	0	0	0	0	0	0	0	0
HOT 756 Lactobacillus salivarius	0	0	0	0	0	0	0	0	0	0	0	0	0	0	0	0	0	0	0	0
HOT 759 Peptostreptococcaceae [XI][G-5] [Eubacterium] saphenum	0	0	0	0	0	0	0	0	0	0	0	0	0	0	0	0	0	0	0	0
HOT 775 Capnocytophaga sputigena	0.25731	0.0825793	0.857345	2.43232	0.301216	1.98456	0.252172	0.00864568	17.1044	0	4.88051	0.157775	0	0	0	0.281362	0.773656	0	4.99392	0
HOT 777 Jonquetella anthropi	0	0	0	0	0	0	0	0	0	0	0	0	0	0	0	0	0	0	0	0
HOT 78 Oribacterium sp.	0.392736	0	0	0	0	0	0	0	0	0	0	0	0	0	0	0	0	0	0	0
HOT 780 Veillonella sp.	0	0	0.147442	0.249327	0.00684582	0.0326676	0.0933972	0	0.0742287	0.0483971	0	0	0	0.0458505	0	0	0	0	0	0
HOT 781 Prevotella saccharolytica	0.0090284	0	0	0.716584	0	0	0	0	0	0	0.466476	0	0	0	0	0	0	0	0	0
HOT 782 Prevotella fusca	0	0	0	0.0055406	0	0	0	0	0	0	0	0	0	0	0	0	0	0	0	0
HOT 786 Paenibacillus phoenicis	0	0	0	0	0	0	0	0	0	0	0	0	0	0	0	0	0	0	0	0
HOT 787 Bacteroides pyogenes	0	0	0	0	0	0	0	0	0	0	0	0	0	0	0	0	0	0	0	0
HOT 790 Peptoniphilaceae [G-2] sp.	0	0	0	0	0	0.0054446	0	0	0	0.120993	0	0	0	0	0	0	0	0	0	0
HOT 794 Prevotella multisaccharivorax	0	0	0	0	0	0	0	0	0	0	0	0	0	0	0	0	0	0	0	0
HOT 795 Prevotella shahii	0	0	0	0.00738747	0.00912776	0	0	0	0	0	0.18659	0	0	0	0	0	0	0	0	0
HOT 80 Butyrivibrio sp.	0	0	0	0	0	0	0	0	0	0	0	0	0	0	0	0	0	0	0	0
HOT 804 Lactococcus lactis	0.0045142	0	0	0	0	0	0	0	0	0	0	0	0	0	0	0	0	0	0	0
HOT 805 Treponema pallidum	0	0	0	0	0	0	0	0	0	0	0	0	0	0	0	0	0	0	0	0
HOT 807 Olsenella sp.	0	0	0	0	0	0	0	0.0345827	0	0	0	0	0	0	0	0	0	0	0	0
HOT 811 Arcanobacterium haemolyticum	0	0	0	0	0	0	0	0	0	0	0	0	0	0	0	0	0	0	0	0
HOT 812 Helicobacter pylori	0.0067713	0	0	0	0	0	0	0	0	0	0	0	0	0	0	0	0	0	0	0
HOT 813 Dolosigranulum pigrum	0	0	0	0	0	0	0	0.00432284	0	0	0	0	0	0	0	0	0	0	0	0
HOT 814 Atopobium vaginae	0	0	0	0	0	0	0	0	0	0	0	0	0	0	0	0	0	0	0	0
HOT 824 Bacillus anthracis	0.00125395	0.00132978	0	0	0.00760647	0.054446	0.00345915	0	0	2.65288	0	0	0	0	0	0	0	1.47729	0	0
HOT 825 Listeria monocytogenes	0	0	0	0	0	0.0387581	0	0	0	0.615217	0	0	0	0	0	0	0	0.257542	0	0
HOT 827 Yersinia pestis	0	0	0	0	0	0	0	0	0	0	0	0	0	0	0	0	0	0	0	0
HOT 830 Mobiluncus mulieris	0	0	0	0	0	0	0	0	0	0	0	0	0	0	0	0	0	0	0	0
HOT 831 Alloiococcus otitis	0	0	0	0	0	0	0	0	0	0.00604963	0	0	0	0	0	0	0	0	0	0
HOT 832 Turicella otitidis	0	0	0	0	0	0	0.00747177	0	0	0	0	0	0	0	0	0	0	0	0	0
HOT 833 Moraxella catarrhalis	0	0	0	0	0	0	0.0186794	0	0	0	0	0	0	0	0	0	0	0	0	0
HOT 836 Peptoniphilus lacrimalis	0	0	0	0	0	0	0	0	0	0	0	0	0	0	0	0	0	0	0	0
HOT 837 Sneathia sanguinegens	0.00270852	0	0	0	0	0	0	0	0	0	0	0	0	0	0	0	0	0	0	0
HOT 838 Lactobacillus iners	0	0	0	0	0	0	0	0	0	0	0	0	0	0	0	0	0	0	0	0
HOT 839 Lactobacillus jensenii	0	0	0	0	0	0	0	0	0	0	0	0	0	0	0	0	0	0	0	0
HOT 840 Peptoniphilus indolicus	0	0	0	0	0	0	0	0	0.0212082	0	0	0	0	0	0	0	0	0	0	0
HOT 841 Megasphaera sp.	0	0	0	0	0	0	0.00533698	0	0	0	0	0	0	0	0	0	0	0	0	0
HOT 842 Campylobacter ureolyticus	0	0	0	0	0	0	0	0	0	0	0	0	0	0	0	0	0	0	0	0
HOT 843 Dialister micraerophilus	0	0	0	0	0	0	0	0	0	0	0	0	0	0	0	0	0	0	0	0
HOT 844 Sneathia amnii [NVP]	0	0	0	0	0	0	0	0	0	0	0	0	0	0	0	0	0	0	0	0
HOT 845 Leptotrichia goodfellowii	1.7172	0	0	0	1.96612	0	0.0448306	0.00691654	0.00848328	0.0193588	0.321869	0	15.5966	0.0733608	0	0	0	0	0	0
HOT 847 Leptotrichia sp.	0	0	0	0	0	0	0	0	0	0	0	0	0	0	0	0	0	0	0	0
HOT 848 Actinobaculum sp.	0.0236996	0	0.0054608	0	0.0205375	0	0	0	0	0	0	0	0	0	0	0	0	0	0	0
HOT 85 Ruminococcaceae [G-2] sp.	0	0	0	0	0	0	0	0	0	0	0	0.0197218	0	0	0	0	0	0	0	0
HOT 853 Corynebacterium urealyticum	0	0	0	0	0	0	0	0	0	0	0	0	0	0	0	0	0	0	0	0
HOT 855 Kytococcus sedentarius	0	0.035904	0.0109216	0	0	0	0	0	0	0	0	0	0	0	0	0	0	0	0	0
HOT 856 Sanguibacter keddieii	0	0	0	0	0	0	0.00933972	0	0	0	0	0	0	0	0	0	0	0.0949688	0	0
HOT 857 Rhodobacter capsulatus	0	0.017952	0.0218432	0	0	0.0980027	0	0	0	13.9868	0	0	0	0	0	0	0	4.93838	0.0960369	0
HOT 858 Comamonas testosteroni	0.0090284	0	0	0	0	0.0108892	0.0498118	0.0115276	0	0.629162	0	0	0	0	0	0.0937873	0	0	0	0.16767
HOT 859 Anaerococcus lactolyticus	0	0	0	0	0.00684582	0	0	0	0	0	0	0	0	0	0	0	0	0	0	0
HOT 866 Actinomyces graevenitzii	0	0	0.0109216	0	0	0	0	0	0.0212082	0	0	0.315549	0	0	0	0	0	0	0	0
HOT 870 TM7 [G-6] sp.	0	0	0	0	0	0	0	0	0	0	0	0.0788873	0	0	0	0	0	0	0	0
HOT 871 GN02 [G-1] sp.	0	0	0	0	0	0	0	0	0	0	0	0	0	0	0	0	0	0	0.192074	0
HOT 872 GN02 [G-1] sp.	0	0	0.048055	0	0.186206	0	0	0	0	0	0	0	0	0	0	0	0	0	0	0
HOT 873 GN02 [G-2] sp.	0	0	0.00728107	0	0	0	0.012453	0	0	0	0	0	0	0	0	0	0	0	0	0
HOT 874 SR1 [G-1] sp.	0	0	0.0218432	0.0221624	0	0	0	0	0	0	0	0	0	0	0	0	0	0	0	0
HOT 875 SR1 [G-1] sp.	0	0	0.0655296	0	0	0	0	0	0	0	0	0	0	0	0	0	0	0	0	0
HOT 876 Clostridiales [F-3][G-1] sp.	0	0	0	0	0	0	0	0	0	0	0	0	0	0	0	0	0	0	0	0
HOT 878 Capnocytophaga sp.	0	0	0	0	0.00684582	0	0	0	0	0.0241985	0	0	0	0	0	0	0	0	0	0
HOT 88 Lachnospiraceae [G-2] sp.	0	0	0	0.373067	0	0	0.00622648	0	0	0	0	0	0	0	0	0	0	0	0	0
HOT 888 Actinomyces dentalis	0	0	0	0	0	0	0	0	0	0	0	0	0	0	0	0	0	0	0	0
HOT 89 Lachnoanaerobaculum sp.	0	0	0	0	0	0	0	0	0	0	0	0	0	0	0	0	0	0	0	0
HOT 894 Ottowia sp.	0.0135426	0	0	0.0664872	0.0273833	0	0	0	0	0	0	0	0	0	0	0.281362	0	0	0	0
HOT 896 Actinomyces sp.	0	0	0	0	0	0	0	0	0	0	0	0	0	0	0	0	0	0	0	0
HOT 897 Actinomyces sp.	0.0045142	0	0	0	0	0	0	0	0	0	0	0	0	0	0	0	0	0	0	0
HOT 904 Erysipelotrichaceae [G-1] sp.	0	0	0	0	0	0	0	0	0	0	0	0	0	0	0	0	0	0	0	0
HOT 906 Mollicutes [G-2] sp.	0	0	0	0	0	0	0.00574752	0	0	0	0	0	0	0	0	0	0	0	0	0
HOT 915 Propionibacterium sp.	0	0	0	0	0	0	0	0	0	0	0	0	0	0	0	0	0	0	0	0
HOT 917 Veillonella sp.	0	0	0	0	0	0	0	0	0.0318123	0	0	0	0	0	0	0	0	0	0	0
HOT 921 Paenibacillus glucanolyticus	0	0	0	0	0	0	0	0	0	0	0	0	0	0	0	0	0	0	0	0
HOT 927 Treponema sp.	0	0	0	0	0	0	0	0	0	0	0	0	0	0	0	0	0	0	0	0
HOT 929 Peptoniphilaceae [G-3] sp.	0	0	0	0	0	0	0	0	0.0106041	0	0	0	0	0	0	0	0	0	0	0
HOT 930 Porphyromonas sp.	0	0	0.218432	0.0110812	2.50557	0.0163338	0.065378	0	0.0212082	2.52875	0	0	0	0	0	0.281362	0.257885	1.99434	0	0
HOT 931 Bergeyella sp.	0	0.00957441	0.00728107	0.00738747	0.0273833	0	0	0.0115276	0	0.0161324	0	0	0.048497	0	0	0	0	0	0	0
HOT 932 Kingella sp.	0	0	0.0163824	0	0	0.00816689	0	0	0.0106041	0.0362978	0	0	0	0	0	0	0	0	0	0
HOT 935 Fastidiosipila sanguinis	0	0	0.0109216	0	0	0	0.0560383	0	0	0	0	0	0	0	0	0	0	0	0	0
HOT 939 Olsenella sp.	0	0	0	0	0	0	0	0	0	0	0	0	0	0	0	0	0	0	0	0
HOT 94 Lachnospiraceae [G-10] sp.	0	0	0	0	0	0.163338	0	0	0	5.03329	0	0	0	0	0	0	0	7.5975	0	0
HOT 942 Prevotella sp.	0	0	0	0	0	0	0	0	0	0	0	0	0	0	0	0	0	0	0	0
HOT 943 Prevotella aurantiaca	0	0	0	0	0.00684582	0	0	0	0	0	0	0	0	0	0	0	0	0	0	0
HOT 949 Aggregatibacter sp.	0	0.0023936	0.0218432	0	0	0	0	0	0	0	0	0	0.0242485	0	0	0	0	0	0	0
HOT 95 Shuttleworthia satelles	0	0	0	0	0.00547666	0	0.0224153	0	0	0	0	0	0	0	0	0	0	0	0	0
HOT 96 Lachnospiraceae [G-2] sp.	0	0	0	0	0	0	0	0	0	0	0	0	0	0	0	0	0	0	0	0
HOT 97 Stomatobaculum sp.	0	0	0	0	0	0	0	0	0	0	0	0.0788873	0	0	0	0	0	0	0	0

## Sheet: Testing set Periodontits
	Relative abundances of oral taxa in subgingival plaque samples of patients with periodontitis and R/G value calculation
	TP1	TP2	TP3	TP4	TP5	TP6	TP7	TP8	TP9	TP10	TP11	TP12	TP13	TP14	TP15	TP16	TP17	TP18	TP19	TP20
CT 3 Fusobacterium nucleatum subsp. vincentii; F. periodonticum; F. nucleatum subsp.polymorphum; F. nucleatum subsp.animalis; F. naviforme; F. nucleatum subsp.nucleatum	15.6758	20.4711	20.616	17.6701	6.68727	29.651	0.739221	36.9514	1.54092	36.6299	9.71011	24.3155	9.76853	13.1392	41.0662	17.3356	30.0733	15.3425	18.2867	28.1405
CT 7 Treponema vincentii; T. medium	10.888	1.53579	5.52814	0.961564	0.808944	0.170017	0	8.85063	0.0908206	0.0616527	1.61835	0.655602	2.63075	1.82974	2.6796	0.773371	0.346866	6.68374	0.667049	4.59777
CT 11 Treponema socranskii subsp. B	6.59994	3.92981	2.16428	1.58375	4.17954	11.9012	0	1.29072	0.0302735	0.431569	1.97798	1.11695	0.694916	2.48321	3.36264	3.50628	2.46419	1.29497	2.28702	7.41914
CT 12 Fretibacterium sp.	2.73444	9.75676	2.13632	0.414792	12.7633	14.5081	0	3.81069	0.0807295	0.0959042	23.0165	4.312	6.03363	8.8292	0.105082	12.0226	6.18577	5.29129	3.09701	10.2231
CT 15 Parvimonas micra	0.0372878	0.0112925	0	0.0282813	0	0	0.0120788	0.276582	0.00756839	0.205509	0	0.212463	0.0496368	0	0.0262706	0.0227462	0.202338	0.309123	0.262055	0.0391856
CT 21 Selenomonas sputigena	0.801687	0.0338776	0.012583	0.0565626	0.067412	0	0	0.092194	0	0.0205509	0.0899084	0.0303519	0	0.0871302	0.551683	0.0176915	0.0180659	0.00417734	0.238232	0
CT 22 Porphyromonas endodontalis	16.0524	1.19701	16.1188	0.0565626	1.88754	1.0201	0.157024	4.97848	0.264894	0.133581	0.0899084	5.28123	0.496368	8.23381	2.15419	0.204716	0.256536	12.3315	1.73909	3.21322
CT 33 Enterococcus faecalis; E. casseliflavus; E. saccharolyticus; E. durans	0	0	0	0	0	0	0.028989	0	0.0128663	0	0	0	0	0.0435651	0	0	0	0	0	0
CT 42 Treponema maltophilum	1.9949	2.7328	0.339741	0	3.70766	1.36014	0	0.184388	0.00756839	0.0513772	0.899084	1.01375	0.703189	0.740607	0.183894	3.1415	1.87886	0.497103	2.14409	2.37726
CT 50 Treponema denticola; T. putidum	2.61015	2.34885	4.20272	0.113125	10.2466	9.35095	0	8.66624	0.0227052	4.78836	10.6092	9.83402	11.6977	3.39808	0.105082	9.19452	1.6982	4.2024	0.881457	3.84019
CT 56 Campylobacter rectus; C. showae	2.56043	2.55964	4.75917	0.603334	0.179765	0.680069	0	0.122925	0.0555015	0.150707	0	0.890323	3.61797	4.64695	0.595467	0.744727	0.404677	4.08265	1.47704	3.57024
CT 77 Leptotrichia hongkongensis	0	0.0361362	0.184551	0.022625	0	0	3.19363	0	0.0272462	0.0411018	0	0.189396	0	0.139408	0.252198	0.00202188	0	0	0.323995	0
CT 83 Treponema sp.	0.0372878	5.08165	0.0167773	0	0	0	0	2.76582	0.105957	0	2.69725	1.08053	9.08354	15.6834	0.42033	0.00505471	0.0289055	0.0167093	0	0
CT 106 Mycoplasma buccale; M. faucium	1.49151	2.84572	0.134219	0	2.15718	0	0.0483151	0	0	0	0	0.0242815	0	0	0	0.222407	4.01786	1.95499	0	0.0522474
HOT 41 Desulfobulbus sp.	0.261015	1.40028	0.150996	0.113125	0.808944	0.170017	0	0	0	0	1.43853	1.62686	0	0	0	2.54757	1.61871	0.0167093	2.8826	0
HOT 113 Peptoniphilaceae [G-1] sp.	0	0.0564627	0	0	0	0.255026	0	0	0	0	0	0.206393	0.041364	0	0	0	0.195112	0	0.428817	0
HOT 274 Bacteroidales [G-2] sp.	1.78981	0.210794	4.25585	0.113125	0	0	0.03221	0.368776	0.0201824	0.068503	0.119878	1.12504	0.0882433	6.44764	0	0.242626	0	5.76472	0.0158821	0.0174158
HOT 304 Prevotella sp.	0	0.158096	0	0	0	0	0	0	0	0.0102754	1.43853	0.169971	0.355731	0	0	0	0	2.22652	0	0
HOT 363 Fretibacterium fastidiosum	0.646322	2.21334	0.732611	0.113125	5.66261	3.40035	0	0.614627	0.025228	0	0.239756	1.49736	0.595642	0.697042	0	1.69164	2.57259	1.45371	0.412935	1.63709
HOT 466 Alloprevotella tannerae	0.462369	0.171647	0.96302	0	0	0	0.0144945	0	0	22.1539	0	0.00971261	0	0	0.903709	0.00808754	0	0.0835467	0.114351	0.0104495
HOT 500 Lachnospiraceae [G-8] sp.	2.61015	2.93606	0.25166	0	0.269648	0.340035	0	0.368776	0	0.0822036	0	2.08821	0.198547	1.21982	0	0.636893	0	0.217221	3.85935	0.574722
HOT 526 Prevotella sp.	0.507114	0.261987	0	0.04525	0.269648	0.136014	0	0.14751	0.0242188	0	0.287707	0.844997	0.00661825	0.0348521	0	0.218363	0.0057811	0.277375	0.0667049	0
HOT 539 Filifactor alocis	1.78981	3.13933	2.50821	0.113125	4.31437	1.27513	0	0.92194	0.0227052	0	1.52844	4.48601	0.273003	0.304956	0	3.90982	1.55367	1.35763	1.20307	0.457165
HOT 613 Tannerella forsythia	8.87449	12.083	6.74449	0.395938	10.2466	9.861	0.0241575	1.10633	0.128663	0	4.13579	14.3747	2.71348	12.4596	0.0525412	8.62334	21.6358	4.15227	10.5298	11.9908
HOT 619 Porphyromonas gingivalis	0.0186439	15.0643	0	1.01813	13.8869	10.4561	0	5.07067	0.0378419	0.0102754	23.4661	13.4823	36.5906	0	0.105082	29.661	19.0957	2.46463	9.26721	15.413
HOT 623 Campylobacter gracilis	0.0745756	0.255964	0.0782943	0.754167	0	0	0.120788	0	0	0	0	0.0971261	0.0220608	0.232347	0.525412	0.138162	0	0.579257	0.0794106	0.0348316
HOT 643 Prevotella intermedia	0.0559317	3.67008	2.6634	4.49672	0.876356	0	0	8.02088	0.287599	7.09006	0.0899084	0.746657	0.0496368	0.217826	0.0262706	1.66805	0.711797	1.19054	2.63246	0.0391856
HOT 693 Prevotella nigrescens	0	0	0.297798	0.0282813	0	0	0.0483151	0	0.0113526	0.0102754	0	0.0242815	0	0	1.20845	0	0	0.00417734	0.0357348	0.0130619
HOT 736 Dialister pneumosintes	0.0106537	0	0.00719029	0.0161607	0.0385211	0	0.00345108	0	0	0.375788	0	0.00346879	0	0	0.2552	0	0	0.00238705	0.0408397	0
HOT 754 Mycoplasma salivarium	0	0.451702	0	0	0	0	0.0241575	0	0	0.328814	0	0	0	0	0	0	0	1.73777	0.0476463	0.0522474
suma R	78.5847	94.6135	74.8669	28.7179	79.0589	94.5353	4.44683	84.6095	2.80484	72.7403	83.453	89.7395	85.7112	80.8685	54.5793	96.5389	94.9646	73.5397	63.0206	93.7127
CT 2 Streptococcus sp.; S. tigurinus; S. dentisani; S. infantis; S. mitis; S. oralis; S peroris; S. pneumoniae; S. lactarius	0	0	0.201328	1.04641	0.067412	0	27.443	0	8.36685	0.369916	0	0.0607038	0	3.00599	0.131353	0.00252736	0.00361319	0.0292414	0.762342	0.195928
CT 4 Actinomyces naeslundii; A. viscosus; A. johnsonii; A. oris	0.0149151	0.0542042	0.0402656	0.04525	0	0	0.0724726	0	0.414748	0.00822036	0	0	0.00661825	0	0.042033	0.00606565	0	0.0200512	3.81171	0.114944
CT 5 Streptococcus australis; S. parasanguinis II; S. cristatus; S. parasanguinis I; S. sinensis; S. oligofermentans	0.0372878	0.0225851	0.012583	0.961564	0	0	0.265733	0	1.05579	0.143856	0	0.0182112	0	0.217826	0	0	0	0	0.238232	0.0653093
CT 6 Veillonella rogosae; V. dispar; V. parvula; V.atypica; V. denticarioso	0.0186439	0.0338776	0.0713037	1.32922	0	0	3.90144	0	2.23267	0.585701	0	0.0728446	0.00827281	1.7426	19.2038	0.0202188	0.00361319	0.0334187	2.04879	0.0783712
CT 23 Haemophilus haemolyticus	0	0	0	0.0377084	0	0	0.0926039	0	0.0100912	0	0	0	0	0	0.0875687	0.0016849	0	0	0	0
CT 24 Haemophilus paraphrohaemolyticus; H. sputorum; H. parahaemolyticus	0	0	0.00279622	0.0188542	0	0	0.0805251	0	0.0100912	0.0274012	0	0	0	0	0.0175137	0.0859301	0	0	0	0
CT 25 Neisseria flava; N. lactamica; N. mucosa; N. pharyngis; N. sicca	0.633892	0.0677553	4.35792	3.4786	0	0	0.471072	0	4.92702	0.0205509	0	0.00607038	0	0	0.42033	0	0	0.00835467	1.20307	0.0130619
CT 27 Neisseria weaveri; N. subflava; N. flavescens; N. meningitidis	0.279658	0.0112925	0.113247	0.424219	0.067412	0	0.169103	2.12046	9.74808	0.318539	0.179817	0	0	0	0.0788118	0.214825	0	0	0.166762	0
CT 37 Gemella morbillorum; G. Haemolysans; G. sanquinis	0	0	0.134219	0.0848438	0.067412	0	1.69103	0.184388	0.427614	0.287713	0	0.0607038	0	0	0.0525412	0.00252736	0.0289055	0.0459507	0.178674	0.0261237
CT 43 Streptococcus gordonii; S. sanguinis	0	0	0.188745	0.4525	0	0	8.21356	0	9.96757	0.0308263	0	0	0	0.479216	0.131353	0	0	0.00417734	0.547933	0
CT 48 Rothia aeria; R. dentocariosa	0.124293	0	0	0.188542	0	0	1.6105	0	3.18377	0.0137006	0	0	0	0.0580868	0.0350275	0.00336981	0	0.0111396	5.51109	0.0348316
CT 49 Granulicatella adiacens; Enterococcus italicus	0.0124293	0	0.0223698	0.116896	0	0	0.895439	0	0.797708	0	0	0.0121408	0	0.17426	0.0350275	0.00336981	0.00240879	0	0.0794106	0.00870791
CT 80 Streptococcus vestibularis; S. salivarius	0	0	0	0	0	0	0.330153	0	0.0479331	0	0	0	0	0	0	0	0	0	0.420876	0
HOT 22 Lautropia mirabilis	0.273444	0.0752836	0.956309	0.4525	0	0	0.00805251	0	0.232097	0.0274012	0	0	0	0	0	0	0	0	0.127057	0
HOT 322 Bergeyella sp.	0	0	0.0111849	0.0377084	0	0	1.47361	0	0.0151368	0	0	0	0	0	0	0	0.00481758	0	0.0158821	0
HOT 706 Kingella oralis	0	0.146803	0.00419434	0.0282813	0	0	0.483151	0	1.32068	0	0.0899084	0	0	0	0.157624	0	0	0.00835467	0.22632	0.0261237
HOT 718 Haemophilus parainfluenzae	0	0	0.0475358	0	0	0.01	0.59186	0	0.123617	0.390467	0	0	0	0	0.245192	0.183654	0	0.00278489	0.722636	0.0522474
suma G	1.39456	0.411802	6.164	8.70309	0.202236	0.01	47.7933	2.30485	42.8815	2.22429	0.269725	0.230675	0.0148911	5.67799	20.6382	0.524173	0.0433582	0.163473	16.0608	0.615649
sumaR/sumaG	56.3508	229.755	12.1458	3.29973	390.924	9453.53	0.093043	36.7093	0.0654092	32.7027	309.4	389.031	5755.89	14.2425	2.64458	184.174	2190.23	449.858	3.92388	152.218
R/G value (=log sumaR/sumaG)	1.7509	2.36127	1.08443	0.518479	2.59209	3.97559	-1.03132	1.56478	-1.18436	1.51458	2.49052	2.58998	3.76011	1.15358	0.422356	2.26523	3.34049	2.65308	0.593715	2.18247
CT 1 Selenomonas flueggei; S. noxia; S. dinae; S. infelix; Centipeda periodontii	0.362224	0.00645288	0.0305587	0.270692	0	0	0.00690215	0.105365	0.00864958	0.342026	0.0513762	0.417989	0	0.0248944	0.300235	0	0	0.0441604	0.0867844	0
CT 8 Porphyromonas pasteri; P. catoniae	0	0.0677553	0.100664	26.7824	0	0	0.567702	0.368776	1.1731	6.87427	0	0.182112	0	0	0.0525412	0.0101094	0.0361319	0.0167093	0	0.104495
CT 9 Actinomyces lingnae [NVP]; A. meyeri; A. odontolyticus; A. cardiffensis	0	0	0.0922754	0.0565626	0	0	0.0724726	0	0.245973	0.0616527	0	0.0849854	0	0.348521	0.472871	0.0126368	0.00722637	0.012532	0.357348	0.0261237
CT 10 Prevotella histicola; P. melaninogenica; P. veroralis; P. scopos	0.0186439	0.0112925	0.146802	0.0565626	0	0	0.0362363	0	0.673586	0.400742	0	0.206393	0	0.130695	1.7864	0	0	0.00417734	0.833811	0.0130619
CT 13 Aggregatibacter aphrophilus; A. paraphrophilus; Haemophilus pittmaniae	0	0.00752836	3.93708	5.09063	0.0449413	0	0.744857	0	0.0025228	0	0	0.0202346	0	Relative abundances of oral taxa in subgingival plaque samples of periodontaly healthy individuals	0.437843	0.00673961	0.00240879	0.481786	0.00794106	0
CT 14 Prevotella sp.	0	0	0.00419434	0	0	0	0	0	0	0	0	0.00607038	0	0.0435651	0.0262706	0	0	0	0	0
CT 16 Capnocytophaga sp.	0	0	0.0167773	0.113125	0	0	0	0	0.00378419	0	0	0.00607038	0	0.0435651	0	0.0126368	0	0.00417734	0	0
CT 17 Selenomonas sp.	0	0	0	0	0	0	0	0	0.0021624	0.0234867	0	0	0	0	0.105082	0	0	0	0	0
CT 18 Lactobacillus vaginalis; L. oris; L. reuteri genosp.1; L. panis; L.reuteri genosp.2	0	0	0	0	0	0	0	0	0	0	0	0	0	0	0	0	0	0	0	0
CT19 Lactobacillus parafarraginis; L. kisonensis; L. brevis; L. buchneri; L. rapi	0	0	0	0	0	0	0	0	0	0	0	0	0	0	0	0	0	0	0	0
CT 20 Selenomonas artemidis	0	0	0	0	0	0	0	0	0	0.0102754	0	0.0303519	0	0	0	0	0	0.012532	0	0
CT 26 Eikenella sp.; Kingella denitrificans	0	0	0.0419434	0.169688	0	0	0.10267	0	0.0227052	0	0	0.0121408	0	0	0.0262706	0.00252736	0	0	0	0.0130619
CT 28 Lachnoanaerobaculum orale; L. suburreum	0	0	0	0	0	0	0	0	0	0	0	0	0	0	0	0.0016849	0	0	0	0
CT 29 Capnocytophaga sp.	0	0	0.00838867	0.169688	0	0	0.0603938	0	0	0	0	0.0182112	0.0165456	0	0.210165	0	0	0	0	0
CT 30 Veillonellaceae [G-1] sp.	0.0559317	0	0	0	0	0	0	0	0	0	0	0.0667742	0	0	0.0525412	0	0	0	0	0
CT 31 Capnocytophaga sp.	0	0	0	0.0565626	0	0	0	0	0	0	0	0.00607038	0	0.0435651	0	0	0	0	0.0119116	0
CT 32 Lactobacillus ultunensis; L. acidophilus; L. crispatus	0	0	0	0	0	0	0.0301969	0	0	0	0	0	0	0	0	0	0	0	0	0
CT 34 Leptotrichia wadei	0	0	0	0	0	0	0.0144945	0	0.0151368	0	0	0.286522	0	0	0.0630494	0	0	0.0100256	0.0190585	0
CT 35 Treponema sp.	0.522029	0.0451702	0.419434	0	0	0	0	0.184388	0	0	0.179817	0	0.215093	0.522781	0	0	0	0.342542	0	0
CT 36 Veillonellaceae [G-1] sp.	0.0932195	0.0338776	0	0	0.202236	0	0	0	0	0	0.0899084	0	0.0165456	0	0	0.0454924	0.0289055	0.0710147	0.0119116	0
CT 38 Peptostreptococcaceae [XI][G-7] [Eubacterium] yurii subsp.schtitka/margaretiae	0	0	0.0922754	0	0	0	0	0.092194	0.00378419	0	0	0.127478	0	0	0.0262706	0.00252736	0	0.037596	0.0476463	0
CT 39 Staphylococcus warneri; S. aureus; S. caprae; S. epidermidis	0	0	0	0	0	0	0.00439228	0	0	0.00747305	0	0	0	0	0	0	0	0	0.0259889	0
CT 40 Veillonellaceae [G-1] sp.	0.0372878	0.0225851	0.00419434	0	0	0	0	0	0	0	0	0.0121408	0.00827281	0	0.105082	0.00252736	0	0.0835467	0	0
CT 41 Klebsiella pneumoniae; Kluyvera ascorbata	0	0.00645288	0.00239676	0.0161607	0	0	0	0	0	0	0	0	0	0	0	0	0	0	0.56495	0.00746392
CT 44 Peptococcus sp.	0	0.00339625	0.0126145	0	0.0202743	0	0	0.532677	0.00840932	0.0621094	0	0.0803989	0.018384	0	0	0.00228032	0.011241	0.00502537	0.0107473	0.00785676
CT 45 Actinomyces georgiae	0	0	0.00838867	0	0	0	0.0241575	0	0.00504559	0.0137006	0	0.00809385	0	0	0	0	0	0.00556978	0.111175	0
CT 46 Mogibacterium timidum; M. diversum; M. pumilum	0.00801888	0.0291421	0.0180402	0	0.202961	0	0.00259758	0	0	0.00955727	0	0.00261092	0	0	0	0.00760924	0.0202028	0	0.190393	0.073034
CT 47 Aggregatibacter segnis	0	0	0.00559245	1.60261	0	0	0.016105	0	0.00756839	0	0.0599389	0.00809385	0	0	0	0.0016849	0	0	0.0317642	0
CT 51 Capnocytophaga granulosa	0	0.0301135	1.68473	1.64031	0	0	0.744857	0	0	0	0	0.0242815	0	0	0	0	0	0	0	0
CT 52 Lactobacillus casei; L. paracasei; L. rhamnosus	0	0	0	0	0	0	0	0	0	0	0	0	0	0	0	0	0	0	0.00952927	0
CT 53 Tannerella sp.	0.0372878	0.0225851	0.0838867	0.282813	0	0	0	0	0.0151368	0	0	1.67543	0	0.0871302	0.105082	0.0202188	0	0.025064	0.119116	0.0783712
CT 54 Streptococcus anginosus; S. constellatus; S. intermedius	0	0.0225851	0.117441	0.22625	0	0	0.567702	0	0.181641	0.637078	0	0.0485631	0	0.348521	2.46944	0	0	0.06266	0.214409	0.0261237
CT 55 Porphyromonas asaccharolytica; P. uenonis	0	0	0	0	0	0	0	0	0	0	0	0	0	0	0	0	0	0	0	0
CT 57 Alloprevotella sp.	0	0	0	0	0	0	0	0	0	0	0	0	0	0	0	0	0	0	0	0
CT 58 Prevotella loescheii	0	0	0	0.203625	0	0	0.019326	0	0	0	0	0.339942	0	0	0	0.00202188	0	0	0	0
CT 59 Haemophilus aegyptius; H. influenzae	0	0	0	0	0	0	0	0	0	0	0	0	0	0	0	0	0	0	0	0
CT 60 Campylobacter concisus; C. curvus	0	0	0	0.377084	0	0	0.0241575	0	0.0151368	0.068503	0	0	0	0	0.105082	0	0	0.00556978	0.142939	0.0174158
CT 61 Peptostreptococcus stomatis; P. anaerobius	0	0	0.00166112	0	0.0800935	0	0	0.0365125	0	0	0	0.0144247	0	0	0	0	0	0	0.0943492	0.00517301
CT 62 Bifidobacterium dentium; B. longum; B. breve	0	0	0	0	0	0	0	0	0	0	0	0	0	0	0	0	0	0	0	0
CT 63 Mycobacterium neoaurum; M. tuberculosis; M. leprae	0	0.0225851	0	0	0	0	0	0	0	0	0	0	0	0	0	0	0	0	0	0
CT 64 Actinomyces gerencseriae; A. israelii; A. massiliensis	0.0257157	0	0.00335547	0.154734	0	0.117253	0.175933	0	0.414017	0	0	0	0.0114108	0	0.0210165	0.00697201	0.0980128	0.00576184	0.208768	0.268444
CT 65 Catonella morbi	0.279658	0.062109	0.0209717	0	0	0	0	0	0	0.0154132	0	0.00910558	0	0	0.0131353	0	0	0.00417734	0	0
CT 66 Streptococcus downei; S. sobrinus	0	0	0	0	0	0	0	0	0	0	0	0	0	0	0	0	0	0	0	0
CT 67 Neisseria gonorrhoeae; N. polysaccharea	0	0	0	0	0	0	0	0	0	0	0	0	0	0	0	0	0	0	0	0
CT 68 Pseudomonas aeruginosa; P. otitidis	0	0	0	0	0	0	0	0	0	0	0	0.00607038	0	0	0	0	0	0	0	0
CT 69 Desulfovibrio fairfieldensis	0	0	0	0	0	0	0	0	0	0	0.138321	0	0	0	0	0.00388824	0	0	0	0
CT 70 Fusobacterium necrophorum; F. gonidiaformans	0	0	0	0	0	0	0	0	0	0	0	0	0	0	0	0	0	0	0	0
CT 71 Oribacterium sinus; O. parvum	0	0	0.00419434	0	0	0	0	0	0.00756839	0	0	0.00607038	0	0	0	0	0	0	0	0
CT 72 Parascardovia denticolens; Scardovia inopinata	0	0	0	0	0	0	0	0	0	0	0	0	0	0	0	0	0	0	0	0
CT 73 Acinetobacter baumannii	0.0128579	0	0	0	0	0	0.00416509	0	0	0	0	0	0.00570538	0	0	0	0	0	0.328596	0.0270245
CT 74 Propionibacterium acnes	0	0	0	0	0	0	0.0416509	0	0	0.0283461	0	0	0	0	0	0	0	0	0.246447	0
CT 75 Anaerococcus prevotii; A. tetradius	0	0	0	0	0	0	0	0	0	0	0	0	0	0	0	0	0	0	0	0
CT 76 Leptotrichia sp.	0	0	0.00671094	0.791876	0	0	0.0144945	0	0	0.0164407	0	0.0145689	0.00661825	0	0	0	0	0	0.0285878	0.0522474
CT 78 TM7 [G-1] sp.	0	0	0	0	0	0	0	0	0	0	0	0	0	0	0	0	0	0	0	0
CT 79 Achromobacter xylosoxidans; Bordetella pertussis	0	0	0	0	0	0	0	0	0	0	0	0	0	0	0	0	0	0	0	0
CT 81 Treponema sp.	0.298302	0	0.134219	0	0	0	0	0.92194	0	0	0.179817	0	1.27401	0.609912	0	0	0.0505846	0.00835467	0	0.0522474
CT 82 Alloprevotella sp.	0	0.0271021	0.00335547	0.022625	0	0	0.0434836	0	0.0302735	0.228996	0	0	0	0	0.0150118	0	0	0	0	0
CT 84 Mogibacterium vescum; M. neglectum	0	0	0	0	0	0	0	0	0	0	0	0	0	0	0	0	0	0	0	0
CT 85 Porphyrobacter tepidarius; Erythromicrobium ramosum	0	0	0	0	0	0	0	0	0.0151368	0	0	0	0	0	0	0	0	0	0	0
CT 86 Bergeyella sp.	0	0	0	0.0754167	0	0	0.00805251	0	0	0	0	0.00809385	0	0	0	0	0	0	0.0476463	0
CT 87 Enterobacter cancerogenus	0	0	0.00419434	0	0	0	0	0	0	0	0	0	0	0	0	0	0	0	0	0
CT 88 Lactobacillus gasseri; L. johnsonii	0	0	0	0	0	0	0	0	0	0	0	0	0	0	0	0	0	0	0	0
CT 90 Lachnospiraceae [G-7] sp.	0	0	0	0	0	0	0	0	0	0	0	0	0	0	0	0	0	0	0	0
CT 91 Treponema sp.	0	0	0	0	0	0	0	0	0	0	1.0789	0	0.26473	0.609912	0	0	0	0	0	0
CT 92 Gemella bergeri	0	0.00868657	0	0	0	0	0.00464568	0	0.00291092	0	0	0	0	0	0	0	0	0.03856	0	0
CT 93 Peptostreptococcaceae [XI][G-4] sp.	0.0466097	0.0790478	0.0356519	0	0.101118	0.170017	0	0.046097	0.0018921	0	0.179817	0.0607038	0.00827281	0.0217826	0.0131353	0.035383	0.0361319	0.112788	0.160806	0.228583
CT 94 Peptostreptococcaceae [XI][G-1] [Eubacterium] infirmum/sulci	0	0	0	0	0	0	0	0	0	0	0	0	0	0	0	0	0	0	0	0
CT 95 Corynebacterium tuscaniense; C. mucifaciens	0	0	0	0	0	0	0	0	0	0	0	0	0	0	0	0	0	0	0.0952927	0
CT 96 Microbacterium ginsengisoli; M. flavescens	0	0	0	0	0	0	0	0	0	0	0	0	0	0	0	0	0	0	0.0238232	0
CT 97 Stomatobaculum longum	0	0	0	0	0	0	0	0	0.0151368	0.0411018	0	0	0	0	0.105082	0	0	0	0.190585	0
CT 98 Propionibacterium propionicum	0.0745756	0.0225851	0.050332	0	0	0	1.92052	0	44.5097	0	0	0	0	0	0	0	0	0.0167093	0.738518	0
CT 99 TM7 [G-1] sp.	0	0	0	0	0	0	0	0	0	0	0	0	0	0	0	0	0	0	0.0952927	0
CT 100 Pedobacter sp.	0	0	0	0	0	0	0	0	0	0	0	0	0	0	0	0	0	0	0	0
CT 101 Leptotrichia hofstadii	0	0	0	0.113125	0	0	0.458993	0.14751	0.00302735	0.00822036	0	0.0388505	0	0	0.0210165	0	0	0	0.0571756	0.0104495
CT 102 Bifidobacterium subtile; B. scardovii	0	0	0	0	0	0	0	0	0	0	0	0	0	0	0	0	0	0	0	0
CT 103 Ralstonia pickettii	0	0	0	0	0	0	0	0	0	0	0	0	0	0	0	0	0	0	0.0211762	0
CT 104 Lactobacillus plantarum; L. pentosus	0	0	0	0	0	0	0	0	0	0	0	0	0	0	0	0	0	0	0	0
CT 105 Neisseria sp.	0	0	0	0.197969	0	0	0	0.092194	0.0113526	0	0	0	0	0	0	0	0	0	0	0
HOT 1 Bartonella schoenbuchensis	0	0	0	0	0	0	0	0	0	0	0	0	0	0	0	0	0	0	0	0
HOT 2 Caulobacter sp.	0	0	0	0	0	0	0	0	0	0	0	0	0	0	0	0	0	0	0	0
HOT 3 Sphingomonas echinoides	0	0	0	0	0	0	0	0	0.0151368	0	0	0	0	0	0	0	0	0	0	0
HOT 4 Sphingomonas sp.	0	0	0	0	0	0	0	0	0.00756839	0	0	0	0	0	0	0	0	0	0	0
HOT 5 Sphingomonas sp.	0	0	0	0	0	0	0	0	0	0	0	0	0	0	0	0	0	0	0	0
HOT 6 Sphingomonas sp.	0	0	0	0	0	0	0	0	0	0	0	0	0	0	0	0	0	0	0	0
HOT 13 Neisseria bacilliformis	0	0	0	0	0	0	0.0664332	0	0	0	0	0	0	0	0	0	0	0.012532	0	0
HOT 14 Neisseria oralis	0.372878	0	0.331353	0.905001	0	0	35.1492	0	4.84377	0	0	0.0182112	0	0	0.0262706	0.00758207	0	0	0.0238232	0.0130619
HOT 20 Neisseria sp.	0	0	0.00419434	0.0282813	0	0	0	0	0	0	0	0	0	0	0	0	0	0	0	0
HOT 23 Delftia acidovorans	0	0	0	0	0	0	0.00966301	0	0.0151368	0.0739832	0	0	0	0	0	0	0	0	0.13341	0
HOT 24 Schlegelella thermodepolymerans	0	0	0	0.0377084	0	0	0	0	0	0	0	0	0	0	0	0	0	0	0	0
HOT 25 Leptothrix sp.	0	0	0	0	0	0	0	0	0	0	0	0	0	0	0	0	0	0	0	0
HOT 26 Schlegelella aquatica	0	0	0	0	0	0	0	0	0	0.0411018	0	0	0	0	0	0	0	0	0	0
HOT 27 Cupriavidus gilardii	0	0	0	0	0	0	0	0	0	0	0	0	0	0	0	0	0	0	0.0476463	0
HOT 28 Rhodocyclus sp.	0	0	0	0	0	0	0	0	0	0	0	0	0	0	0	0	0	0	0	0
HOT 32 Pseudomonas sp.	0	0	0	0	0	0	0	0	0	0	0	0	0	0	0	0	0	0	0	0
HOT 37 Stenotrophomonas nitritireducens	0	0	0	0	0	0	0.0905907	0	0.147584	0.729557	0	0	0	0	0	0.00252736	0	0.00417734	3.25186	0.0653093
HOT 38 Olsenella uli	0	0	0	0	0	0	0	0	0	0	0	0	0	0	0	0	0	0	0	0
HOT 39 Bdellovibrio sp.	0	0	0	0	0	0	0	0	0	0	0	0	0.0165456	0	0	0	0	0	0	0
HOT 44 Campylobacter sp.	0	0	0.00559245	0	0	0	0	0	0	0	0	0	0	0	0	0	0	0.00556978	0	0
HOT 45 Bacillus clausii	0	0	0	0	0	0	0	0	0	0	0	0	0	0	0	0	0	0	0	0
HOT48 Paenibacillus sp.	0	0	0	0	0	0	0	0	0	0	0	0	0	0	0	0	0	0	0	0
HOT 75 Ruminococcaceae [G-1] sp.	0	0	0	0	0	0	0	0	0.00677766	0.0122692	0	0.0181206	0	0	0	0	0	0	0	0
HOT 78 Oribacterium sp.	0	0.135511	0	0	0	0	0	0	0	0	0	0.194252	0	0	0	0	0	0	0.238232	0
HOT 80 Butyrivibrio sp.	0	0	0.0335547	0	0	0	0	0	0	0	0	0.05261	0	0	0	0	0.00240879	0	0	0
HOT 81 Peptostreptococcaceae [XI][G-7] sp.	0	0	0	0	0.067412	0	0	0	0	0	0	0	0	0	0.0262706	0	0	0.0208867	0	0
HOT 83 Lachnoanaerobaculum sp.	0	0	0.0167773	0	0	0	0	0	0	0	0	0	0	0	0	0	0	0	0	0
HOT 85 Ruminococcaceae [G-2] sp.	0	0	0.00838867	0	0	0	0	0	0	0.184958	0	0	0	0	0	0	0	0	0	0
HOT 88 Lachnospiraceae [G-2] sp.	0.0994341	0.0376418	0	0	0	0	0	0	0	0	0	0.0121408	0	0	0	0	0	0.0111396	0	0
HOT 89 Lachnoanaerobaculum sp.	0	0	0	0	0	0	0	0	0	0.945341	0	0.0485631	0	0	0	0	0	0	0	0
HOT 90 Butyrivibrio sp.	0	0	0	0	0	0	0	0	0	0	0	0	0	0	0	0	0	0	0	0
HOT 91 Peptostreptococcaceae [XI][G-2] sp.	0	0	0	0	0.067412	0	0	0	0	0	0	0.0121408	0.0041364	0	0	0.00126368	0.00541978	0.006266	0.0119116	0.0522474
HOT 93 Clostridiales [F-1][G-1] sp.	0	0	0.00180402	0	0.0289944	0	0	0	0	0	0	0	0.0035582	0	0	0	0.0170946	0	0	0
HOT 94 Lachnospiraceae [G-10] sp.	0	0	0	0	0	0	0	0	0	0	1.0789	0	0	0	0	0	0	0	0	0
HOT 95 Shuttleworthia satelles	0	0	0	0	0.0539296	0	0	0	0	0	0	0	0	0	0	0	0	0	0	0
HOT 96 Lachnospiraceae [G-2] sp.	0	0	0	0	0	0	0	0	0	0	0	0.00404692	0.0716977	0	0	0	0	0	0	0.00870791
HOT 97 Stomatobaculum sp.	0	0	0	0	0	0	0	0	0.0151368	0	0	0	0	0	0	0.0101094	0	0	0	0
HOT 100 Lachnospiraceae [G-3] sp.	0	0	0.00838867	0	0	0	0	0	0	0.116455	0	0.0404692	0	0	0	0	0	0	0	0
HOT 102 Oribacterium sp.	0	0	0	0	0	0	0	0	0.00378419	0	0	0	0	0	0	0	0	0	0	0
HOT 107 Lachnoanaerobaculum umeaense	0	0	0.00279622	0.0754167	0	0	0	0	0.0025228	0	0	0.00404692	0	0	0	0	0	0	0	0
HOT 108 Oribacterium asaccharolyticum	0	0	0	0	0	0	0	0	0	0	0	0	0	0	0	0	0	0	0	0
HOT 118 Dialister invisus	0	0.0129058	0.00479353	0.0161607	0.0770423	0	0	0	0.00432479	0.0528452	0	0.801291	0	0	0.0150118	0	0	0.00716115	0.0680662	0
HOT 119 Dialister sp.	0	0	0	0	0	0	0.00345108	0	0	0	0	0	0	0	0	0	0	0	0	0
HOT 121 Anaeroglobus geminatus	0	0.0258115	0.00239676	0	0	0	0	0	0	0	0	0.00346879	0	0	0	0.103983	0	0.00238705	0.0136132	0
HOT 122 Megasphaera micronuciformis	0.0106537	0	0	0	0	0	0	0	0.010812	0.0411018	0	0	0	0	0.105082	0	0	0	0.0340331	0
HOT 123 Megasphaera sp.	0	0	0	0	0	0	0	0	0.0021624	0	0	0	0	0	0	0	0	0	0	0
HOT 131 Mitsuokella sp.	0	0	0	0	0	0	0	0	0	0	0	0	0	0	0	0	0	0	0.00680662	0
HOT 166 Johnsonella sp.	0.348019	0.00752836	0	0	0	0	0	0	0.00756839	0	0	0.145689	0.0110304	0	0	0.00673961	0	0	0.0397053	0
HOT 179 Actinomyces timonensis	0	0	0	0	0	0	0	0	0	0	0	0	0	0	0	0	0	0.00835467	0	0
HOT 183 Actinobaculum sp.	0	0	0.00419434	0	0	0	0.0241575	0	0.143799	0	0	0	0	0.0435651	0	0.00252736	0	0	0	0
HOT 189 Kocuria sp.	0	0	0	0	0	0	0	0	0.00504559	0.0137006	0	0	0	0	0	0	0	0	0.0317642	0
HOT 190 Arsenicicoccus bolidensis	0	0	0	0	0	0	0	0	0	0	0	0	0	0	0	0	0	0	0	0
HOT 191 Propionibacterium acidifaciens	0	0	0	0	0	0	0	0	0	0	0	0	0	0	0	0	0	0	0	0
HOT 192 Propionibacterium sp.	0	0	0	0	0	0	0	0	0	0	0	0	0	0	0	0	0	0	0	0
HOT 195 Scardovia wiggsiae	0	0	0	0	0	0	0	0	0	0	0	0	0	0	0	0	0	0	0	0
HOT 198 Alloscardovia omnicolens	0	0	0	0	0	0	0	0	0	0	0	0	0	0	0	0	0	0	0	0
HOT 199 Atopobium sp.	0	0	0	0	0	0	0	0	0	0.0822036	0	0	0	0	0	0	0	0	0	0
HOT 214 Leptotrichia shahii	0	0	0.00335547	0	0	0	0.00483151	0	0	0.0328814	0	0.0194252	0	0	0.0210165	0	0	0	0.200115	0
HOT 215 Leptotrichia sp.	0	0	0	0.0905001	0	0	0.00483151	0	0.042383	0.00822036	0	0	0	0	0	0	0	0	0	0
HOT 218 Leptotrichia sp.	0	0	0	0	0	0	0	0	0	0	0	0.00485631	0	0	0	0	0	0	0	0
HOT 219 Leptotrichia sp.	0.0149151	0	0.150996	0.022625	0	0	0.396184	0	0	0	0	0	0	0	0	0	0	0	0	0
HOT 221 Leptotrichia sp.	0	0	0	0	0	0	0.0144945	0	0.0121094	0.0246611	0	0	0	0	0.042033	0	0	0	0	0
HOT 223 Leptotrichia sp.	0	0	0.00671094	0.22625	0	0	0.00966301	0	0.00302735	0	0	0	0	0	0	0	0	0	0.114351	0.0104495
HOT 225 Leptotrichia sp.	0	0	0	1.28963	0	0	0.00966301	0	0	0	0	0.00971261	0	0	0	0	0	0	0	0
HOT 227 Treponema sp.	0	0	0	0	0	0	0	0	0	0	0	0	0	0	0	0	0	0	0	0
HOT 232 Treponema sp.	0	0	0	0	0	0	0	0	0	0	0	0	0	0	0	0	0	0	0	0
HOT 234 Treponema sp.	0	0.0677553	0	0	0	0	0	0.92194	0.0227052	0	0	0.0121408	0.810735	1.04556	0	0	0	0	0	0
HOT 238 Treponema sp.	0	0	0	0	0	0	0	0	0	0	0	0	0	0	0.0525412	0	0	0	0	0
HOT 239 Treponema sp.	0	0	0	0	0	0	0	0.184388	0	0	0.719267	0	0.231639	0.348521	0	0	0	0	0	0
HOT 249 Treponema sp.	0	0	0	0	0	0	0	0	0	0	0.53945	0	0	0	0	0	0	0	0	0
HOT 252 Treponema sp.	0	0	0	0	0	0	0	0.368776	0	0	0	0	0.0165456	0	0	0	0	0	0	0
HOT 253 Treponema sp.	0	0	0	0	0	0	0	0	0	0	0	0	0	0	0	0	0	0	0	0
HOT 254 Treponema sp.	0.596605	0.0225851	0	0	0	0	0	0	0.00756839	0	1.61835	0	0.562551	0.261391	0	0	0	0	0	0.339608
HOT 256 Treponema sp.	3.02031	0	0.00838867	0	0	0	0	0.737552	0	0	0	0.0364223	0.0827281	0.0871302	0	0	0.00722637	0	0	0
HOT 257 Treponema sp.	2.03218	0.0451702	0.00419434	0	0	0	0.0181181	0.645358	0	0	0	0	0.00827281	0.0871302	0.0788118	0	0	0.279882	0	0.169804
HOT 258 Treponema sp.	0.0186439	0.0677553	0	0	0.067412	0	0	0.092194	0.0151368	0	0.269725	0.0121408	0.0496368	0.0435651	0	0.035383	0.0831033	0	0	0.496351
HOT 262 Treponema sp.	0.130507	0.191973	0	0	0	0	0	0	0	0	0	0	0	0.0871302	0	0	0	0.146207	0	0.0653093
HOT 265 Treponema sp.	0	0	0	0	0	0	0	0	0	0	0	0	0	0	0	0	0	0	0	0
HOT 270 Treponema sp.	0	0	0.00838867	0	0	0	0.00603938	0	0	0	0	0	0	0.0435651	0.0262706	0	0	0	0	0
HOT 271 Treponema sp.	0	0	0	0	0	0	0	0	0	0	0	0	0	0	0	0	0	0	0	0
HOT 272 Bacteroidaceae [G-1] sp.	0	0	0	0	0.0385211	0	0	0.0526823	0.0259488	0	0	0.0104064	0	0	0	0.0808754	0	0	0	0
HOT 280 Bacteroidetes [G-3] sp.	0.0745756	0	0	0	0	0	0	0	0	0	0	0.218534	0.0661825	0.17426	0	0.404377	0	0.300768	0	0
HOT 281 Bacteroidetes [G-3] sp.	0	0	0	0	0	0	0	0	0	0	0	0.0607038	0	0	0	0	0	0.0278489	0	0
HOT 288 Prevotella oulorum	0	0	0.00419434	0	0	0	0	0	0	1.78793	0	0.0607038	0	0	0.131353	0	0	0	0.22632	0
HOT 289 Prevotella maculosa	0	0.0564627	0.0167773	0.141406	0	0	0.00603938	0	0	0	0	0.0971261	0	0.0435651	0.341518	0	0.00361319	0.00835467	0	0
HOT 291 Prevotella denticola	0	0	0.293604	0.197969	0	0	0	0	0.0113526	0.0102754	0	0	0	0.0435651	2.73214	0	0	0	0.119116	0.0130619
HOT 299 Prevotella nanceiensis	0	0	0	0	0	0	0.152998	0	0.0302735	0.0411018	0	0	0	0	0.0350275	0	0	0	0.0158821	0
HOT 301 Prevotella sp.	0	0	0	0	0	0	0	0	0	0	0	0.121408	0	0	0	0	0	0	0	0
HOT 302 Alloprevotella rava	0	0	0.050332	0	0	0	0	0.184388	0.00378419	0	0	0.0121408	0.00827281	0	0.0525412	0.00252736	0	0.133675	0.0476463	0
HOT 303 Prevotella pleuritidis	1.00677	0.440409	0	0.113125	0.134824	0	0	0.553164	0.0151368	0	0	0.121408	1.91102	0.217826	2.70587	0.356357	0	4.85406	0.0238232	0.0130619
HOT 305 Prevotella sp.	0	0	0	0	0	0	0	0	0	0	0	0	0	0	0	0	0	0	0	0
HOT 307 Prevotella salivae	0	0	0.00419434	0	0	0	0	0	0.0227052	0.0308263	0	0	0	0	0.0262706	0	0	0	0.119116	0
HOT 309 Prevotella sp.	0	0	0	0	0	0	0	0	0	0	0	0	0	0	0.0262706	0.00252736	0	0	0	0
HOT 311 Prevotella oris	1.37965	0.0112925	0.59979	0.254532	0	0	0.247615	2.12046	0	2.55859	0	0.00607038	0	1.43765	8.45913	0	0	0.18798	0.0119116	0
HOT 315 Prevotella sp.	0.0447453	0.00903404	0.0134219	0	0	0	0	0	0	0.0328814	0	0.0145689	0	0	0.0210165	0	0	0	0.00952927	0
HOT 317 Prevotella sp.	0.193897	0	0.238238	0	0	0	0	0	0	0.147966	0	0.0922698	0	0	0.840659	0	0	0.0133675	0.0667049	0
HOT 318 Pedobacter sp.	0	0	0	0	0	0	0	0	0	0	0	0	0	0	0	0	0	0	0	0
HOT 319 Bergeyella sp.	0	0	0	0	0	0	0	0	0	0	0	0	0	0	0	0	0	0	0.0317642	0
HOT 320 Flavitalea sp.	0	0	0	0	0	0	0	0	0.0100912	0	0	0	0	0	0	0	0	0	0.0317642	0
HOT 326 Capnocytophaga sp.	0	0	0.00419434	1.10297	0	0	0	0	0.00756839	0	0	0	0	0	0	0.0303283	0	0.012532	0	0
HOT 329 Capnocytophaga leadbetteri	0	0	0.00838867	5.06235	0.067412	0	0.0543544	0.737552	0	5.53847	0	0.0182112	0	0	0	0	0	0	0.0238232	0.0522474
HOT 332 Capnocytophaga sp.	0	0	0.012583	0.0282813	0	0	0	0	0	0.0102754	0	0	0	0	0	0	0	0	0	0
HOT 337 Capnocytophaga gingivalis	0	0.0677553	0.595596	3.39375	0	0	0.434836	0	0.0302735	0	0	0	0	0.0435651	0.131353	0	0	0.00835467	0.0714695	0.0391856
HOT 338 Capnocytophaga sp.	0	0	0.100664	0	0	0	0	0	0	0	0	0	0	0	0.315247	0.00336981	0	0.0167093	0	0
HOT 345 SR1 [G-1] sp.	0	0	0	0	0	0	0	0	0	0	0	0	0	0	0	0	0	0	0	0
HOT 347 TM7 [G-1] sp.	0	0	0	0	0	0	0	0	0	0	0	0	0	0	0	0	0	0	0	0
HOT 348 TM7 [G-1] sp.	0	0	0	0	0	0	0	0	0	0	0	0.0242815	0	0	0	0	0	0	0	0
HOT 349 TM7 [G-1] sp.	0	0	0	0	0	0	0	0	0	0	0	0	0	0	0	0	0	0	0	0
HOT 350 TM7 [G-2] sp.	0	0	0	0	0	0	0	0	0	0	0	0	0	0	0	0	0	0	0	0
HOT 351 TM7 [G-3] sp.	0	0	0	0	0	0	0	0	0	0	0	0.0485631	0	0	0	0	0	0	0	0
HOT 355 TM7 [G-4] sp.	0	0	0	0	0	0	0	0	0	0	0	0	0	0	0	0	0	0	0	0
HOT 356 TM7 [G-5] sp.	0	0	0	0	0	0	0	0	0	0	0	0	0	0	0	0	0	0	0	0
HOT 357 Pyramidobacter piscolens	0	0	0	0	0	0	0	0	0	0	0	0	0	0	0	0	0	0	0	0
HOT 365 Bacteroidetes [G-3] sp.	0	0.0150567	0.0419434	0	0	0	0	0	0	0	0	0.121408	0	0.0290434	0	0	0	0.225576	0	0
HOT 366 Ruminococcaceae [G-3] sp.	0	0	0	0	0	0	0	0	0	0	0	0	0	0	0	0	0	0	0	0
HOT 368 Dietzia cinnamea	0	0	0	0	0	0	0	0	0	0	0	0	0	0	0	0	0	0	0	0
HOT 373 Stomatobaculum sp.	0	0.0301135	0	0	0.0898827	0	0	0	0	0	0	0.0809385	0	0	0	0.0303283	0	0.00556978	0	0
HOT 375 Peptoniphilus sp.	0	0	0	0	0	0	0	0	0	0	0	0	0	0	0	0	0	0	0	0
HOT 376 Prevotella sp.	0	0.0361362	0	0.022625	0	0	0	0	0	0	0	0	0	0.0697042	0	0	0	0	0	0
HOT 378 Prevotella micans	0	0	0	0	0	0	0	0	0	0	0	0.485631	0	0	0	0	0	0	0.0158821	0
HOT 381 Ruminococcaceae [G-3] sp.	0	0	0	0	0	0	0	0	0	0	0	0	0	0	0	0	0	0	0	0.0261237
HOT 382 Peptostreptococcaceae [XI][G-8] sp.	0	0	0	0	0	0	0	0	0	0	0	0.00303519	0	0	0	0	0	0	0	0
HOT 383 Peptostreptococcaceae [XI][G-1] sp.	0	0	0	0	0	0	0	0	0	0	0	0	0	0	0	0	0	0	0	0
HOT 386 Peptoniphilus sp.	0	0	0	0	0	0	0	0	0	0	0	0	0	0	0	0	0	0	0	0
HOT 388 S elenomonas sp.	0	0	0	0	0	0	0	0	0	0	0	0	0	0	0	0	0	0	0	0
HOT 389 Abiotrophia defectiva	0	0	0.050332	0	0	0	0.0201313	0	0.012614	0	0	0	0	0	0	0	0	0	0.0635285	0
HOT 392 Leptotrichia sp.	0	0	0	0.294125	0	0	0	0.0737552	0	0.00822036	0	0.0485631	0	0	0	0	0	0	0.0285878	0
HOT 396 Prevotella sp.	0	0	0	0	0	0	0	0	0	0	0	0	0	0	0	0	0	0	0	0
HOT 402 Clostridiales [F-1][G-2] sp.	0	0	0	0	0	0	0	0	0	0	0	0	0	0	0	0	0	0	0	0
HOT 414 Actinomyces sp.	0	0	0	0	0	0	0	0	0	0	0	0	0	0	0	0	0	0	0	0
HOT 416 Atopobium sp.	0	0	0	0	0	0	0	0	0	0	0	0	0	0	0	0	0	0	0	0
HOT 422 Bergeyella sp.	0	0	0	0	0	0	0	0	0	0	0	0	0	0	0	0	0	0	0.0317642	0
HOT 435 Syntrophomonadaceae [VIII][G-1] sp.	0	0	0	0	0	0	0	0	0	0	0	0	0.0110304	0	0	0	0	0	0	0
HOT 436 Bacteroidetes [G-3] sp.	0	0	0	0	0	0	0	0	0	0	0	0	0	0	0	0	0	0	0	0
HOT 439 Anaerolineae [G-1] sp.	0	0.135511	0	0	0	0	0	0	0	0	0	0.376364	0.198547	0	0	0.313392	0.0289055	0.0584827	0.428817	0.182866
HOT 443 Prevotella sp.	0	0	0	0	0	0	0	0	0.0113526	0	0	0.303519	0.0496368	0	0	0	0	0	0	0
HOT 448 Actinomyces sp.	0	0	0	0	0	0	0	0	0.00378419	0	0	0	0	0	0	0	0	0	0	0
HOT 451 Catonella sp.	0.0745756	0.0451702	0.0167773	0	0	0	0	0	0	0	0	0	0	0	0	0.121313	0	0	0	0
HOT 455 Butyrivibrio sp.	0	0	0	0	0	0	0	0	0	0	0	0	0	0	0	0	0	0	0	0
HOT 459 Kingella sp.	0	0	0	0	0	0	0	0	0.00504559	0	0	0	0	0	0	0	0	0	0	0
HOT 465 Bacteroides zoogleoformans	0	0	0	0	0	0	0	0	0	0	0	0	0	0	0	0.0982058	0	0	0	0
HOT 468 Bacillus subtilis	0	0	0	0	0	0	0	0	0.00156049	0	0	0	0	0	0	0	0	0	0	0
HOT 473 Alloprevotella sp.	0	0	0	0	0	0	0	0.184388	0	0	0	0	0	0	0	0	0	0.00278489	0.00794106	0
HOT 475 Prevotella sp.	0	0	0	0.0377084	0	0	0.00805251	0	0.00504559	0	0	0	0	0	0	0	0	0	0	0
HOT 477 Pseudomonas stutzeri	0	0	0	0	0	0	0	0	0	0.0102754	0	0	0	0	0	0	0	0	0.0238232	0
HOT 484 Erysipelothrix tonsillarum	0	0	0	0	0	0	0	0	0	0	0	0	0.0330912	0	0	0	0	0	0	0
HOT 485 Agrobacterium tumefaciens	0	0	0	0	0	0	0	0	0	0	0	0	0	0	0	0	0	0.00334187	0	0
HOT 488 TM7 [G-1] sp.	0	0	0	0	0	0	0	0	0	0	0	0	0	0	0	0	0	0	0	0
HOT 490 Treponema sp.	0	0	0	0	0	0	0	0.276582	0.00756839	0	0.629359	0	0.620461	0.609912	0	0.00252736	0	0	0	0
HOT 493 Peptostreptococcaceae [XI][G-5] sp.	0	0	0	0	0	0	0	0	0	0	0	0	0	0	0	0	0	0.00167093	0	0
HOT 494 Lachnoanaerobaculum saburreum	0	0	0	0	0	0	0	0	0	0	0	0	0	0	0	0	0	0	0	0
HOT 495 Peptostreptococcaceae [XI][G-3] sp.	0	0	0	0	0.0449413	0	0	0	0.0227052	0	0	0.00404692	0	0	0	0.00673961	0.012044	0	0.00794106	0
HOT 496 Lachnoanaerobaculum sp.	0	0	0	0	0	0	0	0	0	0	0	0	0	0	0	0	0	0	0	0
HOT 498 Leptotrichia sp.	0	0	0	0	0	0	0	0	0	0	0	0.0145689	0	0	0.105082	0	0	0.00334187	0	0
HOT 501 Selenomonas sp.	0	0	0	0	0	0	0	0	0	0	0	0	0	0	0	0	0	0	0	0
HOT 503 Bacteroidetes [G-3] sp.	0	0	0.062915	0	0	0	0	0	0	0	0	0	0.041364	0.435651	0	0	0	0.401024	0	0
HOT 504 Mollicutes [G-1] sp.	0.372878	0	0	0	0	0	0	0	0.00756839	0	0.359634	0	0.115819	0.0871302	0	0	0	0	0	0
HOT 505 Bacteroidetes [G-5] sp.	7.75586	0	0	0	0	0	0	0	0	0	0	0	0.0661825	0.697042	0	0	0	4.89584	0	0
HOT 507 Bacteroidetes [G-5] sp.	0	0.135511	0	0	0	0	0	0	0	0	0	0	0.463277	0.348521	0	0	0	0	0	0
HOT 508 Treponema sp.	0	0	0	0	0	0	0	0.184388	0	0	0.179817	0	0.182002	0.958433	0	0	0	0	0	0
HOT 509 Bacteroidetes [G-4] sp.	0	0	0	0	0	0	0	0	0	0	8.15169	0	0	0	0	0	0	0	0	0
HOT 511 Bacteroidetes [G-5] sp.	0.23438	0.0129058	0.0695061	0	0	0	0	0.158047	0	0	0	0.31566	0	0.0497887	0	0	0	0.0047741	0.0136132	0
HOT 515 Prevotella sp.	0	0	0	0	0	0	0	0	0	0	0	0	0	0	0	0	0	0	0	0
HOT 516 Bacteroidetes [G-6] sp.	0	0	0	0	17.4597	0	0	0	0.00378419	0.0205509	0	0	0	0	0	0	0	0.00417734	0.262055	0
HOT 518 Treponema sp.	0	0	0	0	0	0	0	0	0	0	0	0	1.50565	0	0	0	0	0	0	0
HOT 521 Mitsuokella sp.	0	0	0	0	0	0	0	0	0	0	0	0	0	0	0	0	0	0	0	0
HOT 523 Neisseria sp.	0	0	0	0	0	0	0	0	0	0	0	0	0	0	0	0	0	0	0	0
HOT 525 Actinomyces sp.	0	0	0.0173559	0.0390087	0	0	0	0	0	0	0	0	0	0	0.0362353	0.00348601	0	0	0.0328596	0
HOT 531 Aggregatibacter actinomycetemcomitans	0	0	0	0.0188542	0	0.113345	0	0	0.025228	0	0	0.00404692	0	0	0	0	0	0	0.0317642	0
HOT 537 Streptococcus agalactiae	0	0	0	0	0	0	0	0	0.0021624	0	0	0	0	0	0	0	0	0	0	0
HOT 538 Pseudoramibacter alactolyticus	0.0447453	0.0180681	0.00671094	0	0.0539296	0	0.00483151	0	0	0	0	0.0922698	0.052946	0.313669	0	0.0687441	0	0	0	1.82866
HOT 540 Cardiobacterium valvarum	0	0	0.0111849	0.113125	0	0	0.0885776	0	0.0353191	0.0411018	0	0	0	0	0	0.0134792	0	0	0	0
HOT 541 Treponema amylovorum	0	0	0.306187	0	0	0	0	0.092194	0	0	0	0	0	0	0	0.0278009	0	0	0	0
HOT 544 Ochrobactrum anthropi	0	0	0	0	0	0	0	0	0	0	0	0	0.00827281	0	0	0	0	0.00417734	0	0
HOT 552 Propionibacterium avidum	0	0	0	0	0	0	0	0	0	0	0	0	0	0	0	0	0	0	0	0
HOT 553 Prevotella baroniae	0	0.0338776	0	0	0	0	0.0603938	0	0.0378419	0	0	0	0	0.0435651	0	0	0	0	0	0
HOT 556 Prevotella bivia	0	0	0	0	0	0	0	0	0	0	0	0	0	0	0	0	0	0	0.0595579	0.0130619
HOT 557 Peptostreptococcaceae [XI][G-9] [Eubacterium] brachy	0.00932195	0	0.0356519	0	0.033706	0	0.00301969	0.138291	0.00756839	0.102754	0	0.0455279	0.00827281	0	0.0394059	0.0164278	0.151754	0.102345	0.107204	0.0653093
HOT 559 Afipia broomeae	0	0	0	0	0	0	0.0241575	0	0	0.0205509	0	0	0	0	0	0	0	0	0	0.0261237
HOT 560 Prevotella buccae	0	0.0112925	0	0.0282813	0	0	0	0	0	0	0	0	0	0	0.0262706	0	0	0	0	0
HOT 562 Prevotella buccalis	0	0	0	0	0	0	0	0	0	0	0	0	0	0	0	0	0	0	0	0
HOT 563 Leptotrichia buccalis	0	0	0	0.0678751	0	0	0	0.0737552	0	0.00822036	0	0.645889	0	0	0	0	0	0	0.00952927	0
HOT 569 Eggerthia catenaformis	0	0	0	0	0	0	0	0	0	0	0	0	0	0	0	0	0	0	0	0
HOT 571 Burkholderia cepacia	0	0	0	0	0	0	0	0	0	0	0	0	0	0	0	0	0	0	0.119116	0
HOT 574 Escherichia coli	0	0	0.00239676	0.0161607	0	0	0.0103532	0	0.0021624	0.0117434	0	0	0	0	0	0	0	0.00238705	0.0408397	0.0149278
HOT 577 Eikenella corrodens	0	0.101633	0.234883	0.707032	0	0.170017	0.0120788	0.553164	0.283814	0	0.0899084	0.0182112	0	1.35052	0	0.0126368	0	2.49805	0.0357348	0
HOT 579 Cryptobacterium curtum	0	0	0	0	0	0	0	0	0	0	0	0	0	0	0	0	0	0	0	0
HOT 583 Prevotella dentalis	0.0149151	0.0542042	0.154352	0.04525	0.269648	0.136014	0	0	0.0151368	0	0	0	0	0	0	0	0.0520299	0	0.0857634	0.0104495
HOT 590 Brevundimonas diminuta	0	0	0	0	0	0	0	0	0	0	0	0	0	0	0	0	0	0	0	0
HOT 591 Corynebacterium diphtheriae	0	0	0	0	0	0	0.00483151	0	0	0	0	0	0	0	0	0	0	0	0.0857634	0
HOT 595 Corynebacterium durum	0	0	0	0	0	0	0.587833	0	0.085775	0	0	0	0	0	0	0	0	0	0.254114	0.139326
HOT 596 Granulicatella elegans	0	0	0.00279622	0	0	0	0.0201313	0	0.0100912	0	0	0	0	0	0	0	0	0	0.0317642	0
HOT 597 Bradyrhizobium elkanii	0	0	0	0	0	0	0	0	0.00756839	0	0	0	0	0	0	0	0	0	0	0
HOT 598 Neisseria elongata	0	0	0.2223	6.9572	0	0	0.120788	0	0.0378419	0.0102754	0	0	0.00827281	0	0.0525412	0.00505471	0	0	0.0238232	0
HOT 600 Prevotella enoeca	0	0	0.0209717	0	0	0	0	0	0	0	0	0.00607038	0	0	0	0	0	0	0	0
HOT 602 Slackia exigua	0	0	0	0	0	0	0	0	0	0	0	0	0	0	0	0	0	0	0	0
HOT 603 Bulleidia extructa	0	0	0.00838867	0	0	0	0	0	0	0.102754	0	0	0	0	0	0	0	0	0	0
HOT 607 Mycoplasma fermentans	0	0	0	0	0	0	0	0	0	0	0	0	0	0	0	0	0	0	0.0264702	0
HOT 608 Lactobacillus fermentum	0	0	0	0	0	0	0	0	0	0.00822036	0	0	0	0	0	0	0	0	0	0
HOT 612 Pseudomonas fluorescens	0.0271184	0	0	0	0	0	0	0	0	0	0	0	0	0	0	0	0	0	0.0259889	0
HOT 614 Lysinibacillus fusiformis	0	0	0	0	0	0	0	0	0	0	0	0	0	0	0	0	0	0	0	0
HOT 627 Capnocytophaga haemolytica	0	0	0	0	0	0	0	0	0	0	0	0	0	0	0	0	0	0	0.0119116	0
HOT 630 Bacteroides heparinolyticus	0	0	0	0	0	0	0	0	0.00648719	0	0	0.00346879	0	0	0	0	0.00825871	0	0	0
HOT 632 Mycoplasma hominis	0	0	0	0	0	0	0	0	0	0	0	0	0	0	0	0	0	0	0	0
HOT 633 Cardiobacterium hominis	0	0	0.00559245	0.188542	0	0	0.241575	0	0.287599	0	0	0.00809385	0	0	0	0	0	0	0.0158821	0.0174158
HOT 635 Johnsonella ignava	0	0	0.00559245	0	0	0	0	0	0.00504559	0.164407	0	0.00809385	0	0	0	0.016849	0	0	0	0
HOT 636 Bosea vestrisii	0	0	0	0	0	0	0.03221	0	0.0151368	0.0548024	0	0	0	0	0	0	0	0	0.365289	0
HOT 646 Kingella kingae	0	0	0	0	0	0	0	0	0.00378419	0.102754	0	0	0	0	0	0	0	0	0	0
HOT 652 Afipia sp. genosp. 4	0	0	0	0	0	0	0	0	0	0	0	0	0	0	0	0	0	0	0	0
HOT 653 Treponema lecithinolyticum	0	0.271021	6.00629	0	0.606708	4.59047	0.0181181	1.38291	0.0113526	0.0205509	0.0899084	0.267097	0.148911	1.17626	0.919471	0	4.1371	3.52149	0	0
HOT 654 Eggerthella lenta	0	0	0	0	0	0	0.0563676	0	0	0	0	0	0	0	0	0	0	0	0.174703	0
HOT 655 Eubacterium limosum	0	0.00903404	0	0	0	0	0	0	0	0	0	0	0	0	0	0	0	0	0	0
HOT 659 Mesorhizobium loti	0	0	0	0	0	0	0	0	0	0	0	0	0	0	0	0	0	0	0	0.0261237
HOT 660 Defluvibacter lusatiensis	0	0	0	0	0	0	0	0	0	0	0	0	0	0	0	0	0	0	0	0
HOT 662 Finegoldia magna	0	0	0	0	0	0	0	0	0	0	0	0	0	0	0	0	0	0	0	0
HOT 663 Stenotrophomonas maltophilia	0	0	0	0	0	0	0.0120788	0	0.00378419	0.0411018	0	0	0	0	0	0	0	0	0.0833811	0
HOT 665 Prevotella marshii	0	0	0	0	0	0	0	0	0	0	0	0	0	0	0	0	0	0	0	0
HOT 666 Corynebacterium matruchotii	0	0.0451702	0.0167773	1.20667	0.0898827	0	0.59186	0	0.0340577	0	0	0.0546335	0.0248184	0	0	0	0.00361319	0.217221	3.68465	0.487643
HOT 673 Peptostreptococcaceae [XI][G-6] [Eubacterium] minutum	0	0	0.00167773	0	0	0	0	0.0368776	0	0	0	0.00728446	0	0	0	0.00101094	0.00144527	0	0	0
HOT 674 Atopobium minutum	0	0	0	0	0	0	0	0	0	0	0	0	0	0	0	0	0	0	0	0
HOT 676 Proteus mirabilis	0	0	0	0	0	0	0	0	0	0	0	0	0	0	0	0	0	0	0	0
HOT 678 Solobacterium moorei	0	0	0.00239676	0	0	0	0	0	0	0	0	0	0	0	0	0	0	0	0	0
HOT 681 Rothia mucilaginosa	0	0	0	0	0	0	0.016105	0	0.0201824	0	0	0	0	0	0	0	0	0	0.174703	0
HOT 683 Simonsiella muelleri	0	0	0	0	0	0	0.00603938	0	0.00756839	0	0	0	0	0	0	0	0	0	0	0
HOT 684 Mitsuokella multacida	0	0	0	0	0	0.0485764	0	0	0	0	0	0	0	0	0.0150118	0	0	0	0	0
HOT 685 Prevotella multiformis	0	0.0112925	0	0	0	0	0	0	0	0	0	0	0	0.0435651	0.499141	0	0	0	0	0
HOT 686 Streptococcus mutans	0	0	0	0	0	0	0	0	0	0	0	0	0	0	0	0	0	0	0	0
HOT 694 Peptostreptococcaceae [XI][G-6] [Eubacterium] nodatum	0.0149151	0.00903404	0.031877	0.0113125	0.134824	0	0.00241575	0.0368776	0	0	0.0359634	0.114123	0	0	0.0105082	0.0495362	0.115622	0.00167093	0.233467	0.146293
HOT 700 Capnocytophaga ochracea	0	0	0	0.4525	0	0	0.597899	0	0	0.0205509	0	0	0	0	0.0525412	0	0	0	0	0
HOT 703 Desulfomicrobium orale	0	0	0	0	0	0	0	0	0	0	0	0	4.15295	0	0	0	0	0	0	0
HOT 704 Mycoplasma orale	0	0	0	0	0	0	0.0241575	0	0	0	0	0	0	0	0	0	0	0	0	0
HOT 705 Prevotella oralis	0	0	0	0	0	0	0	0.122925	0	0.0137006	0	0	0	0	0	0.016849	0	0	0	0
HOT 711 Moraxella osloensis	0	0	0	0	0	0	0	0	0	0	0	0	0	0	0	0	0	0	0.0310737	0
HOT 714 Prevotella pallens	0	0	0.00838867	0.0282813	0	0	0	0	0.0340577	0.11303	0	0.0364223	0	0	0.0525412	0	0	0	0	0
HOT 717 Variovorax paradoxus	0	0	0	0	0	0	0	0	0	0.328814	0	0	0	0	0	0	0	0	0.0714695	0
HOT 723 Atopobium parvulum	0	0	0	0	0	0	0.0241575	0	0	0	0	0	0	0	0	0	0	0	0	0
HOT 724 Treponema parvum	0.0745756	0.0903404	0.0167773	0	0.202236	0.0850087	0	0	0	0	0	0.0121408	0.00827281	0.0435651	0	0.0808754	0.0180659	0.0292414	0	0.156742
HOT 725 Treponema pectinovorum	0	0	0	0	0	0	0	0	0	0	0	0	0	0	0.0262706	0	0	0	0	0
HOT 733 Chlamydophila pneumoniae	0	0	0	0	0	0	0	0	0	0	0	0	0	0	0	0	0	0	0	0
HOT 740 Pseudomonas pseudoalcaligenes	0	0	0	0	0	0	0	0	0	0.0102754	0	0	0	0	0	0	0	0.0167093	2.59673	0
HOT 745 Streptococcus pyogenes	0	0	0	0	0	0	0	0	0	0	0	0	0	0	0	0	0	0	0	0
HOT 746 Actinomyces radicidentis	0	0	0	0	0	0	0	0	0.0025228	0	0	0	0	0	0	0	0	0	0	0
HOT 750 Atopobium rimae	0	0	0	0	0	0	0	0	0	0	0	0	0	0	0	0	0	0	0	0
HOT 753 Cronobacter sakazakii	0	0	0	0	0	0	0	0	0	0	0	0	0	0	0	0	0	0	0	0
HOT 756 Lactobacillus salivarius	0	0	0	0	0	0	0	0	0	0	0	0	0	0	0	0	0	0	0	0
HOT 759 Peptostreptococcaceae [XI][G-5] [Eubacterium] saphenum	0.126778	0.447185	0.0134219	0	0.431437	0.0340035	0	0	0.00756839	0	0.32367	0.111695	0.0397095	0.017426	0	0.102105	0.0101169	0.0601536	0.0952927	0
HOT 775 Capnocytophaga sputigena	0.0372878	0	1.14925	0.820157	0	0	2.52446	0	0	1.36663	0	0.00607038	0	0	0.0262706	0	0.00722637	0	0.178674	0.0653093
HOT 776 Campylobacter sputorum	0	0	0	0	0	0	0	0	0	0	0	0	0	0	0	0	0	0	0	0
HOT 777 Jonquetella anthropi	0	0	0	0	0	0	0	0	0	0	0	0	0	0	0	0	0	0	0	0
HOT 780 Veillonella sp.	0	0	0	0	0	0	0	0	0.018921	0	0	0	0	0	0	0	0	0	0.0357348	0
HOT 781 Prevotella saccharolytica	0	0	0	0	0	0	0	0	0	0.972742	0	0.113314	0	0	0.0350275	0	0	0	0	0
HOT 782 Prevotella fusca	0	0.112925	0.775952	0	0	0	0	0.645358	0.0718997	0	0	0.0121408	0	0	0.0525412	0	0	0	0	0
HOT 786 Paenibacillus phoenicis	0	0	0	0	0	0	0	0	0	0	0	0	0	0	0	0	0	0	0.00358243	0
HOT 787 Bacteroides pyogenes	0	0	0	0	0	0	0	0	0	0	0	0	0	0	0	0	0	0	0	0
HOT 790 Peptoniphilaceae [G-2] sp.	0	0	0	0	0	0	0	0	0	0	0	0	0.027576	0.116174	0	0	0	0	0	0
HOT 794 Prevotella multisaccharivorax	0	0	0	0	0	0	0	0	0	0.00822036	0	0	0	0	0	0	0	0	0	0
HOT 795 Prevotella shahii	0	0	0.0167773	0	0	0	0	0	0	0	0	0	0	0	0	0	0	0	0.0158821	0
HOT 804 Lactococcus lactis	0	0	0	0	0	0	0	0	0	0	0	0	0	0	0	0	0	0	0	0
HOT 805 Treponema pallidum	0	0	0	0	0	0	0	0	0	0	0	0	0	0	0	0	0	0	0	0
HOT 806 Olsenella profusa	0	0	0	0	0	0	0	0	0	0	0	0	0	0	0	0	0	0	0	0
HOT 807 Olsenella sp.	0	0	0	0	0	0	0	0	0	0	0	0	0	0	0	0	0	0	0	0
HOT 809 Olsenella sp.	0	0	0	0	0	0	0	0	0.0151368	0	0	0	0	0	0	0	0	0	0	0
HOT 810 Atopobium sp.	0	0	0	0	0	0	0	0	0	0	0	0	0	0	0	0	0	0	0	0
HOT 811 Arcanobacterium haemolyticum	0	0	0	0	0	0	0	0	0	0	0	0	0	0	0	0	0	0	0	0
HOT 812 Helicobacter pylori	0	0	0	0	0	0	0	0	0	0	0	0	0.0165456	0	0	0	0	0	0	0
HOT 813 Dolosigranulum pigrum	0	0	0	0	0	0	0	0	0	0	0	0	0	0	0	0	0	0	0	0
HOT 814 Atopobium vaginae	0	0	0	0	0	0	0	0	0	0	0	0	0	0	0	0	0	0	0	0
HOT 816 Lactobacillus coleohominis	0	0	0	0	0	0	0	0	0	0	0	0	0	0	0	0	0	0	0	0
HOT 820 Prevotella sp.	0	0	0	0	0.067412	0	0	0	0	0	0	0	0	0	0	0	0	0.0167093	0	0
HOT 821 Haemophilus ducreyi	0	0	0	0	0	0	0	0	0	0	0	0	0	0	0	0	0	0	0	0
HOT 824 Bacillus anthracis	0	0	0	0	0	0	0	0	0	0	0	0	0	0	0	0	0	0	0	0
HOT 825 Listeria monocytogenes	0	0	0	0	0	0	0	0	0	0	0	0	0	0	0	0	0	0	0	0
HOT 827 Yersinia pestis	0	0	0.00508404	0	0	0	0	0	0	0	0	0	0	0	0	0	0	0	0	0.0712465
HOT 829 Gardnerella vaginalis	0	0	0	0	0	0	0	0	0	0	0	0	0	0	0	0	0	0	0	0
HOT 830 Mobiluncus mulieris	0	0	0	0	0	0	0	0	0	0	0	0	0	0	0	0	0	0	0	0
HOT 831 Alloiococcus otitis	0	0	0	0	0	0	0	0	0	0	0	0	0	0	0	0	0	0	0	0
HOT 832 Turicella otitidis	0	0	0	0	0	0	0	0	0	0	0	0	0	0	0	0	0	0	0	0
HOT 833 Moraxella catarrhalis	0	0	0	0	0	0	0	0	0	0.0205509	0	0	0	0	0	0	0	0	0	0
HOT 836 Peptoniphilus lacrimalis	0	0	0	0	0	0	0	0	0	0	0	0	0	0	0	0	0	0	0	0
HOT 837 Sneathia sanguinegens	0	0	0	0	0	0	0	0	0.00605471	0	0	0.00971261	0	0	0	0	0	0.0100256	0.00952927	0
HOT 838 Lactobacillus iners	0	0	0	0	0	0	0	0	0	0	0	0	0	0	0	0	0	0	0.00794106	0
HOT 839 Lactobacillus jensenii	0	0	0	0	0	0	0	0	0	0	0	0	0	0	0	0	0	0	0	0
HOT 840 Peptoniphilus indolicus	0	0	0	0	0	0	0	0	0	0	0	0	0	0	0	0	0	0	0.0238232	0
HOT 841 Megasphaera sp.	0	0	0	0	0	0	0.00345108	0	0	0	0	0	0	0	0	0	0	0	0	0
HOT 842 Campylobacter ureolyticus	0	0	0	0	0	0	0	0	0	0	0	0	0	0	0	0	0	0	0	0
HOT 843 Dialister micraerophilus	0	0	0	0	0	0	0	0	0.00756839	0	0	0	0	0	0	0	0	0	0	0
HOT 844 Sneathia amnii [NVP]	0	0.225851	0	0	0	0	0.0676411	0	0.145313	0	0.143853	0.490487	0.787571	0.104556	0	0	0	5.20997	0.905281	0.020899
HOT 845 Leptotrichia goodfellowii	0	0	0	0.0678751	0	0	0.00483151	0	0.042383	0	0	0	0	0	0	0.00606565	0	0	0.0571756	0.0104495
HOT 847 Leptotrichia sp.	0	0	0	0	0	0	0	0	0	0	0	0	0	0	0.0630494	0	0	0	0	0
HOT 848 Actinobaculum sp.	0	0	0	0	0	0	0	0	0	0	0	0	0	0	0	0	0	0	0.0119116	0
HOT 853 Corynebacterium urealyticum	0	0	0	0	0	0	0	0	0	0	0	0	0	0	0	0	0	0	0.0635285	0
HOT 855 Kytococcus sedentarius	0	0	0	0	0	0	0	0	0.00756839	0	0	0	0	0	0	0	0	0	0	0
HOT 856 Sanguibacter keddieii	0	0	0	0	0	0	0	0	0	0	0	0	0	0	0	0	0	0	0	0
HOT 857 Rhodobacter capsulatus	0	0	0	0	0	0	0	0	0	0	0	0	0	0	0	0	0	0	0	0
HOT 858 Comamonas testosteroni	0	0.0150567	0	0	0	0	0	0	0	0	0	0.00809385	0	0.116174	0	0.0134792	0	0	0	0
HOT 859 Anaerococcus lactolyticus	0	0	0	0	0	0	0	0	0	0	0	0	0	0	0	0	0	0	0	0
HOT 866 Actinomyces graevenitzii	0	0	0	0	0	0	0	0	0.0151368	0	0	0	0	0	0	0	0	0	0	0
HOT 870 TM7 [G-6] sp.	0	0	0	0	0	0	0	0	0	0	0	0	0	0	0	0	0	0	0	0
HOT 871 GN02 [G-1] sp.	0	0	0	0	0	0	0	0	0	0	0	0	0	0	0	0	0	0	0	0
HOT 872 GN02 [G-1] sp.	0	0	0	0	0	0	0	0	0	0	0	0	0	0	0	0	0	0	0	0
HOT 873 GN02 [G-2] sp.	0	0	0	0	0	0	0	0	0	0.0137006	0	0	0	0	0	0	0	0	0.0158821	0
HOT 874 SR1 [G-1] sp.	0	0	0	0	0	0	0	0	0	0	0	0	0	0	0	0	0	0	0	0
HOT 875 SR1 [G-1] sp.	0	0	0	0	0	0	0	0	0	0	0	0	0	0	0	0	0	0	0	0
HOT 876 Clostridiales [F-3][G-1] sp.	0	0	0	0	0	0	0	0	0	0	0	0	0	0	0	0	0	0	0	0
HOT 878 Capnocytophaga sp.	0	0	0	0	0	0	0	0	0	0	0	0	0	0	0	0	0	0	0	0
HOT 888 Actinomyces dentalis	0	0	0	0	0	0	0	0	0	0	0	0	0	0	0	0	0	0	0.0164298	0
HOT 894 Ottowia sp.	0	0	0	0	0	0	0.120788	0	0	0	0	0	0	0	0	0	0	0	0	0
HOT 896 Actinomyces sp.	0	0	0	0	0	0	0	0	0	0	0	0	0	0	0	0	0	0	0	0
HOT 897 Actinomyces sp.	0	0	0	0	0	0	0	0	0	0	0	0	0	0	0	0	0	0	0	0
HOT 899 Bacteroidetes [G-3] sp.	0	0	0	0	0	0	0	0	0	0	0	0	0	0	0	0	0	0	0	0
HOT 901 Capnocytophaga sp.	0	0	0	0	0	0	0	0	0	0	0	0	0	0	0	0	0	0	0	0
HOT 904 Erysipelotrichaceae [G-1] sp.	0	0	0	0	0	0	0	0	0	0	0	0	0	0	0	0	0	0	0	0
HOT 905 Erysipelotrichaceae [G-1] sp.	0	0	0	0	0	0	0	0	0	0.0411018	0	0	0	0	0	0	0	0	0	0
HOT 906 Mollicutes [G-2] sp.	0.0172097	0	0.0038717	0	0	0	0	0	0	0	0	0	0.00254548	0	0	0	0	0.0128533	0	0
HOT 911 Bacteroidetes [G-7] sp.	0	0	0	0	0	0	0	0	0	0	0	0	0	0	0	0	0	0	0	0
HOT 915 Propionibacterium sp.	0	0	0	0	0	0	0	0	0.0151368	0	0	0	0	0	0	0	0	0	0	0
HOT 917 Veillonella sp.	0	0	0	0	0	0	0	0	0	0	0	0	0	0	0	0	0	0	0	0
HOT 921 Paenibacillus glucanolyticus	0	0	0	0	0	0	0	0	0	0	0	0	0	0	0	0	0	0	0	0
HOT 927 Treponema sp.	0	1.37769	0	0	0	0	0	0	0.0113526	0	0.0899084	0.00607038	0	0	0.0262706	0.702605	0.0361319	1.50802	0	0
HOT 929 Peptoniphilaceae [G-3] sp.	0	0	0	0	0	0	0	0	0	0	0	0	0	0	0	0	0	0	0	0
HOT 930 Porphyromonas sp.	0	0	0.00419434	0	0	0	0	0	0	0.0102754	0	0.00607038	0	0	0	0	0	0	0	0.0130619
HOT 931 Bergeyella sp.	0	0	0	0	0	0	0	0	0	0	0	0	0	0	0	0	0	0	0	0
HOT 932 Kingella sp.	0	0	0	0	0	0	0.0120788	0	0	0	0	0	0	0	0	0	0	0	0	0
HOT 935 Fastidiosipila sanguinis	0	0	0	0	0	0	0	0	0	0	0	0	0	0	0	0	0	0	0.0238232	0
HOT 939 Olsenella sp.	0	0	0	0	0	0	0	0	0	0	0	0	0	0	0	0	0	0	0	0
HOT 942 Prevotella sp.	0	0	0	0	0	0	0	0	0	0	0	0	0	0	0	0	0	0	0	0
HOT 943 Prevotella aurantiaca	0	0	0	0	0	0	0.0241575	0	0	0.0205509	0	0	0	0	0	0	0	0	0	0
HOT 949 Aggregatibacter sp.	0	0	0	0	0	0	0	0	0	0	0	0.00404692	0	0	0	0	0	0	0.00794106	0
HOT 950 Peptostreptococcaceae [XI][G-3] sp.	0	0	0	0	0	0	0	0	0	0	0	0	0	0	0	0	0	0	0	0
